# Supplementary material for: A Functional and Regulatory Network Associated with PIP Expression in Human Breast Cancer
Source: PLoS One. 2009 Mar 5;4(3):e4696. doi: 10.1371/journal.pone.0004696 (PMC2650800; doi:10.1371/journal.pone.0004696)
Supplement: Table S1 — Origins of gene lists derived from class comparison and class prediction of relative expression levels. Differential expression analyses were conducted to identify genes co-modulated with PIP using several statistical t-, z- and F-tests and an Î± of 0.01. These analyses were conducted initially with a two-phenotype sample classification [PIP−] and [PIP+] and further partitioning the [PIP+] group in two subgroups, in order to anticipate potential genes co-regulation in relation with the PIP expression. The list L219 represents the intersection (∩) of several gene lists (L606, L964, L1114 and L1184) whereas L2231 correspond to the union (∪) of these lists. * Quantitative analysis was based on the microarray intensity level (in arbitrary units, A.U.) of the PIP gene in samples: T47D J = 0∶20 000 A.U.; T47D J = 7∶30 000 A.U.; VHB1 J = 0∶800 A.U.; VHB1 J = 7∶7 000 A.U.; MCF7 J = 0 and J = 7∶800 A.U.; MDA-MB231 J = 0∶1 000 A.U.; MDA-MB231 J = 7∶1 500 A.U. (0.02 MB XLS) [file pone.0004696.s001.xls]

## Sheet: Feuil1
	Size of Gene list	Comparisons	Statistical tests
2 class analysis (p value 0.001)	606	[PIP+] ≠ [PIP-]	t-test; z-test
	1184	Intensity level of PIP expression	Quantitative student test (SAM)*
	1114	MCF7 vs. T47D	t-test (SAM); z-test
	964	MDA-MB231 vs. T47D	t-test (SAM); z-test
	219	Ç Gene lists 606, 1184, 1114, 964	F-test
	2231	È Gene lists 606, 1184, 1114, 964	F-test
3 class analysis (p value 0.001)	578	[PIP+] ≠ [PIP-] & [PIP++] ≠ [PIP-]	t-test; z-test; F-test
	395	[PIP++] ≠ [PIP+] ≠ [PIP-] & [PIP+] ≠ [PIP-] & [PIP++] ≠ [PIP-]	t-test; z-test; F-test
	235	( [PIP++]>[PIP+]>[PIP-] OU [PIP++]<[PIP+]<[PIP-] ) & [PIP+] ≠ [PIP-]	t-test; z-test; F-test
