# Supplementary material for: A Functional and Regulatory Network Associated with PIP Expression in Human Breast Cancer
Source: PLoS One. 2009 Mar 5;4(3):e4696. doi: 10.1371/journal.pone.0004696 (PMC2650800; doi:10.1371/journal.pone.0004696)
Supplement: Table S2 — Descriptive statistics and annotation of differentially expressed genes from L235. (0.21 MB XLS) [file pone.0004696.s002.xls]

## Sheet: L_235
CloneID	UGCluster	LLID	Symbol	Ratio 'PIP+/PIP-'	Int _PIP(-)	Int _PIP(+)	NODE222X	NODE196X	NODE167X	Max-pvalue	Min-pvalue	Name	Aliases	GO	GOabr
131626	Hs.530539	4798	NFRKB	1,50	1065.46	1488.85	1	0	0	0	6.04e-08	Nuclear factor related to kappaB binding protein	||NFRKB||NUCLEAR FACTOR RELATED TO KAPPA-B BINDING PROTEIN||nuclear factor related to kappaB binding protein||	biological process|inflammatory response|TAS|GO:0006954|GOA/IPI|1777480//cellular component|nucleus|NR|GO:0005634|GOA/IPI|na//molecular function|specific RNA polymerase II transcription factor activity|TAS|GO:0003704|GOA/IPI|1777480//biological process|transcription from RNA polymerase II promoter|TAS|GO:0006366|GOA/IPI|1777480	inflammatory response|nucleus|specific RNA polymerase II transcription factor activity|transcription from RNA polymerase II promoter
245940	Hs.500409	2746	GLUD1	1,46	3817.21	6050.44	1	0	0	1.08e-11	2.98e-05	Glutamate dehydrogenase 1	||GDH||1.4.1.3||GLUD1||glutamate dehydrogenase (NAD(P)+)||Glutamate dehydrogenase 1||	molecular function|ATP binding|IEA|GO:0005524|GOA/IPI|na//molecular function|GTP binding|IEA|GO:0005525|GOA/IPI|na//biological process|amino acid metabolism|IEA|GO:0006520|GOA/IPI|na//biological process|glutamate catabolism|TAS|GO:0006538|GOA/IPI|6121377//molecular function|glutamate dehydrogenase [NAD(P)+] activity|IEA|GO:0004353|GOA/IPI|na//cellular component|mitochondrion|NR|GO:0005739|GOA/IPI…	ATP binding|GTP binding|amino acid metabolism|glutamate catabolism|glutamate dehydrogenase [NAD(P)+] activity|mitochondrion|oxidoreductase activity
269137	Hs.2030	7056	THBD	0,66	478.143	366.375	0	0	0	2.96e-07	0.00185554	Thrombomodulin	||Thrombomodulin||THBD||MYOCARDIAL INFARCTION, SUSCEPTIBILITY TO||THRM THROMBOPHILIA DUE TO THROMBOMODULIN DEFECT||	biological process|blood coagulation|TAS|GO:0007596|GOA/IPI|9252393//molecular function|calcium ion binding|TAS|GO:0005509|GOA/IPI|10336638//cellular component|integral to plasma membrane|TAS|GO:0005887|GOA/IPI|2822087//cellular component|membrane|IEA|GO:0016020|GOA/IPI|na//molecular function|sugar binding|IEA|GO:0005529|GOA/IPI|na//molecular function|transmembrane receptor activity|IEA|GO:000488…	blood coagulation|calcium ion binding|integral to plasma membrane|membrane|sugar binding|transmembrane receptor activity
270505	Hs.2399	4323	MMP14	1,58	3724	5468.5	1	0	0	1.94e-11	2.63e-07	Matrix metallopeptidase 14 (membrane-inserted)	||MMP14||MT1-MMP||matrix metalloproteinase 14 (membrane-inserted)||Matrix metallopeptidase 14 (membrane-inserted)||MEMBRANE-TYPE MATRIX METALLOPROTEINASE 1||MATRIX METALLOPROTEINASE 14, MEMBRANE-TYPE||	cellular component|extracellular matrix (sensu Metazoa)|IEA|GO:0005578|GOA/IPI|na//cellular component|integral to plasma membrane|TAS|GO:0005887|GOA/IPI|8015608//molecular function|metalloendopeptidase activity|TAS|GO:0004222|GOA/IPI|8015608//biological process|proteolysis and peptidolysis|TAS|GO:0006508|GOA/IPI|8015608//molecular function|zinc ion binding|TAS|GO:0008270|GOA/IPI|8015608	extracellular matrix (sensu Metazoa)|integral to plasma membrane|metalloendopeptidase activity|proteolysis and peptidolysis|zinc ion binding
272189	Hs.486502	4893	NRAS	0,71	3133.5	2098.79	0	1	0	2.74e-10	8.07e-06	Neuroblastoma RAS viral (v-ras) oncogene homolog	||NRAS||NRAS1||ONCOGENE NRAS||NEUROBLASTOMA RAS VIRAL ONCOGENE HOMOLOG||neuroblastoma RAS viral (v-ras) oncogene homolog||	molecular function|GTP binding|IEA|GO:0005525|GOA/IPI|na//molecular function|GTPase activity|NR|GO:0003924|GOA/IPI|na//biological process|regulation of cell cycle|NAS|GO:0000074|GOA/IPI|8607982//biological process|small GTPase mediated signal transduction|IEA|GO:0007264|GOA/IPI|na	GTP binding|GTPase activity|regulation of cell cycle|small GTPase mediated signal transduction
272342	Hs.472101	5332	PLCB4	1,59	570.8	912.889	0	0	0	3.4e-08	8.64e-06	Phospholipase C, beta 4	||PLCB4||PHOSPHOLIPASE C, BETA-4||phospholipase C, beta 4||	molecular function|calcium ion binding|IEA|GO:0005509|GOA/IPI|na//molecular function|hydrolase activity|IEA|GO:0016787|GOA/IPI|na//biological process|intracellular signaling cascade|IEA|GO:0007242|GOA/IPI|na//biological process|lipid catabolism|IEA|GO:0016042|GOA/IPI|na//biological process|lipid metabolism|IEA|GO:0006629|GOA/IPI|na//molecular function|phosphoinositide phospholipase C activity|IEA…	calcium ion binding|hydrolase activity|intracellular signaling cascade|lipid catabolism|lipid metabolism|phosphoinositide phospholipase C activity|signal transducer activity
293413	Hs.643447	3383	ICAM1	1,24	1097.9	1596	0	0	0	0.000102708	0.000498414	Intercellular adhesion molecule 1 (CD54), human rhinovirus receptor	||ICAM1||ANTIGEN IDENTIFIED BY MONOCLONAL ANTIBODY BB2||SURFACE ANTIGEN OF ACTIVATED B CELLS, BB2||intercellular adhesion molecule 1 (CD54), human rhinovirus receptor||	biological process|cell-cell adhesion|IEA|GO:0016337|GOA/IPI|na//cellular component|integral to plasma membrane|TAS|GO:0005887|GOA/IPI|2538243//cellular component|plasma membrane|NAS|GO:0005886|GOA/IPI|3349522//molecular function|protein binding|IEA|GO:0005515|GOA/IPI|na//molecular function|transmembrane receptor activity|TAS|GO:0004888|GOA/IPI|2538243	cell-cell adhesion|integral to plasma membrane|plasma membrane|protein binding|transmembrane receptor activity
310148	Hs.591026	94	ACVRL1	1,36	887.478	1441.12	1	0	0	3.81e-06	0.000352879	Activin A receptor type II-like 1	||ORW2||ALK1||ACVRL1||HHT2||ACVRLK1||ALK-1||SKR3||2.7.1.37||ACTIVIN RECEPTOR-LIKE KINASE 1||ACTIVIN A RECEPTOR, TYPE II-LIKE 1||activin A receptor type II-like 1||Activin A receptor, type II-like kinase 1||	molecular function|ATP binding|IEA|GO:0005524|GOA/IPI|na//biological process|circulation|TAS|GO:0008015|GOA/IPI|9245985//cellular component|integral to plasma membrane|TAS|GO:0005887|GOA/IPI|8397373//cellular component|membrane|IEA|GO:0016020|GOA/IPI|na//biological process|protein amino acid phosphorylation|IEA|GO:0006468|GOA/IPI|na//molecular function|receptor activity|IEA|GO:0004872|GOA/IPI|na/…	ATP binding|circulation|integral to plasma membrane|membrane|protein amino acid phosphorylation|receptor activity|transferase activity|transforming growth factor beta receptor activity|transforming growth factor beta receptor signaling pathway
345703	Hs.370254	572	BAD	1,34	1953.88	2651.67	0	0	0	1.67e-08	0.000891006	BCL2-antagonist of cell death	||BBC2||BAD||BCL2L8||BCL2-binding protein||BCL-X/BCL-2 binding protein||BCL2-binding component 6||BCL2-antagonist of cell death||BCL2 ANTAGONIST OF CELL DEATH||BCL2-antagonist of cell death protein||	biological process|apoptotic program|TAS|GO:0008632|GOA/IPI|7834748//cellular component|cytoplasm|NAS|GO:0005737|GOA/IPI|na//biological process|induction of apoptosis|NAS|GO:0006917|GOA/IPI|9388232//cellular component|mitochondrial outer membrane|NAS|GO:0005741|GOA/IPI|na//molecular function|protein binding|NAS|GO:0005515|GOA/IPI|na	apoptotic program|cytoplasm|induction of apoptosis|mitochondrial outer membrane|protein binding
346696	Hs.94865	7004	TEAD4	1,27	1532.87	1640.88	0	0	0	4.09e-05	0.000310906	TEA domain family member 4	||TEAD4||TCF13L1||TEF3||RTEF1||TRANSCRIPTIONAL ENHANCER FACTOR 3||TRANSCRIPTION FACTOR 13-LIKE 1||TEA domain family member 4||TRANSCRIPTIONAL ENHANCER FACTOR 1-RELATED GENE||	molecular function|RNA polymerase II transcription factor activity|TAS|GO:0003702|GOA/IPI|8921372//biological process|muscle development|TAS|GO:0007517|GOA/IPI|8921372//cellular component|nucleus|IEA|GO:0005634|GOA/IPI|na//biological process|regulation of transcription from RNA polymerase II promoter|TAS|GO:0006357|GOA/IPI|8921372//biological process|regulation of transcription, DNA-dependent|IEA…	RNA polymerase II transcription factor activity|muscle development|nucleus|regulation of transcription from RNA polymerase II promoter|regulation of transcription, DNA-dependent|skeletal development|transcription|transcription factor activity
587896	Hs.529618	7037	TFRC	1,48	2723.82	4484.33	1	0	0	6.55e-12	2.35e-07	Transferrin receptor (p90, CD71)	||TFRC||TRFR||transferrin receptor (p90, CD71)||	biological process|endocytosis|IEA|GO:0006897|GOA/IPI|na//cellular component|endosome|TAS|GO:0005768|GOA/IPI|8394993//cellular component|extracellular region|IDA|GO:0005576|GOA/IPI|1871153//cellular component|integral to plasma membrane|TAS|GO:0005887|GOA/IPI|6090955//biological process|iron ion homeostasis|NAS|GO:0006879|GOA/IPI|1871153//biological process|iron ion transport|NR|GO:0006826|GOA/IP…	endocytosis|endosome|extracellular region|integral to plasma membrane|iron ion homeostasis|iron ion transport|membrane|peptidase activity|proteolysis and peptidolysis|receptor activity|transferrin receptor activity
627116	Hs.503704	329	BIRC2	1,36	925.312	1259.94	0	0	0	6.26e-07	0.00019273	Baculoviral IAP repeat-containing 2	||cIAP1||BIRC2||Hiap-2||MIHB||HIAP2||RNF48||API1||apoptosis inhibitor 1||MAMMALIAN IAP HOMOLOG B||NFR2-TRAF signalling complex protein||baculoviral IAP repeat-containing 2||baculoviral IAP repeat-containing protein 2||	biological process|anti-apoptosis|IEA|GO:0006916|GOA/IPI|na//biological process|cell surface receptor linked signal transduction|TAS|GO:0007166|GOA/IPI|8548810//biological process|positive regulation of I-kappaB kinase/NF-kappaB cascade|IEP|GO:0043123|GOA/IPI|12761501//molecular function|protein binding|IEA|GO:0005515|GOA/IPI|na//biological process|protein ubiquitination|IEA|GO:0016567|GOA/IPI|na…	anti-apoptosis|cell surface receptor linked signal transduction|positive regulation of I-kappaB kinase/NF-kappaB cascade|protein binding|protein ubiquitination|regulation of apoptosis|signal transducer activity|ubiquitin ligase complex|ubiquitin-protein ligase activity|zinc ion binding
679028	Mm.378128	17436	Mod1	0,39	1620.35	573.25	0	0	0	0	8.13e-09	Malic enzyme, supernatant		molecular function|malate dehydrogenase (decarboxylating) activity|IEA|GO:0004471|MGI|na//molecular function|malate dehydrogenase (oxaloacetate-decarboxylating) (NADP+) activity|IEA|GO:0004473|MGI|na//biological process|malate metabolism|IEA|GO:0006108|MGI|na//molecular function|malic enzyme activity|IEA|GO:0004470|MGI|na//molecular function|oxidoreductase activity|IEA|GO:0016491|MGI|na//cellular…	malate dehydrogenase (decarboxylating) activity|malate dehydrogenase (oxaloacetate-decarboxylating) (NADP+) activity|malate metabolism|malic enzyme activity|oxidoreductase activity|soluble fraction
759142	Hs.470399	3694	ITGB6	2,17	444.227	851.556	1	0	0	0	4.54e-11	Integrin, beta 6	||ITGB6||INTEGRIN, BETA-6||Integrin, beta 6||	biological process|cell-matrix adhesion|IEA|GO:0007160|GOA/IPI|na//cellular component|integral to membrane|IEA|GO:0016021|GOA/IPI|na//cellular component|integrin complex|TAS|GO:0008305|GOA/IPI|2365683//biological process|integrin-mediated signaling pathway|IEA|GO:0007229|GOA/IPI|na//molecular function|protein binding|IEA|GO:0005515|GOA/IPI|na//molecular function|receptor activity|IEA|GO:0004872|G…	cell-matrix adhesion|integral to membrane|integrin complex|integrin-mediated signaling pathway|protein binding|receptor activity
770999	Hs.430551	8826	IQGAP1	0,73	2469.44	1544.25	0	0	0	2.76e-07	0.00197167	IQ motif containing GTPase activating protein 1	||p195||IQGAP1||HUMORFA01||RASGAP-LIKE WITH IQ MOTIFS||IQ MOTIF-CONTAINING GTPase-ACTIVATING PROTEIN 1||SAR1, S. POMBE, HOMOLOG OF||IQ motif containing GTPase activating protein 1||	molecular function|GTPase inhibitor activity|TAS|GO:0005095|GOA/IPI|8670801//molecular function|Ras GTPase activator activity|IEA|GO:0005099|GOA/IPI|na//cellular component|actin filament|TAS|GO:0005884|GOA/IPI|8670801//molecular function|calmodulin binding|TAS|GO:0005516|GOA/IPI|8670801//biological process|signal transduction|TAS|GO:0007165|GOA/IPI|8051149//biological process|small GTPase mediate…	GTPase inhibitor activity|Ras GTPase activator activity|actin filament|calmodulin binding|signal transduction|small GTPase mediated signal transduction
774124	Hs.49787	4052	LTBP1	1,91	451.538	1126	1	0	0	0	0.00120337	Latent transforming growth factor beta binding protein 1	||LTBP1||LATENT TRANSFORMING GROWTH FACTOR-BETA-BINDING PROTEIN 1||Latent transforming growth factor beta binding protein 1||	biological process|biological process unknown|ND|GO:0000004|GOA/IPI|na//molecular function|calcium ion binding|IEA|GO:0005509|GOA/IPI|na//cellular component|extracellular matrix (sensu Metazoa)|NAS|GO:0005578|GOA/IPI|8537398//molecular function|growth factor binding|IEA|GO:0019838|GOA/IPI|na//molecular function|transforming growth factor beta receptor activity|NAS|GO:0005024|GOA/IPI|8537398	biological process unknown|calcium ion binding|extracellular matrix (sensu Metazoa)|growth factor binding|transforming growth factor beta receptor activity
814761	Hs.74405	10971	YWHAQ	0,81	10756	9410.19	0	0	0	4.24e-06	0.000901177	Tyrosine 3-monooxygenase/tryptophan 5-monooxygenase activation protein, theta polypeptide	||14-3-3-THETA||YWHAQ||14-3-3-TAU||HS1||14-3-3 PROTEIN, T-CELL||TYROSINE 3-MONOOXYGENASE/TRYPTOPHAN 5-MONOOXYGENASE ACTIVATION PROTEIN, THETA ISOFORM||Tyrosine 3-monooxygenase/tryptophan 5-monooxygenase activation protein, theta polypeptide||	biological process|exocytosis|NR|GO:0006887|GOA/IPI|na//molecular function|protein domain specific binding|IEA|GO:0019904|GOA/IPI|na//molecular function|protein kinase C inhibitor activity|NR|GO:0008426|GOA/IPI|na//biological process|regulation of cell cycle|NR|GO:0000074|GOA/IPI|na	exocytosis|protein domain specific binding|protein kinase C inhibitor activity|regulation of cell cycle
843195	Hs.512656	5723	PSPH	1,38	837.455	1102	0	0	0	1.33e-11	2.87e-05	Phosphoserine phosphatase	||PSPH||Phosphoserine phosphatase||PSP PHOSPHOSERINE PHOSPHATASE DEFICIENCY||	biological process|L-serine biosynthesis|IEA|GO:0006564|GOA/IPI|na//biological process|amino acid biosynthesis|IEA|GO:0008652|GOA/IPI|na//molecular function|hydrolase activity|IEA|GO:0016787|GOA/IPI|na//molecular function|magnesium ion binding|IEA|GO:0000287|GOA/IPI|na//biological process|metabolism|IEA|GO:0008152|GOA/IPI|na//molecular function|phosphoserine phosphatase activity|TAS|GO:0004647|GO…	L-serine biosynthesis|amino acid biosynthesis|hydrolase activity|magnesium ion binding|metabolism|phosphoserine phosphatase activity
2819682	Hs.446685	10965	ACOT2	1,64	2041.14	5595	1	0	0	0	3.16e-08	Acyl-CoA thioesterase 2	||ACOT2||ZAP128||Acyl-CoA thioesterase 2||peroxisomal long-chain acyl-coA thioesterase||	biological process|acyl-CoA metabolism|NAS|GO:0006637|GOA/IPI|na//molecular function|acyl-CoA thioesterase activity|NAS|GO:0016291|GOA/IPI|10944470//molecular function|hydrolase activity|IEA|GO:0016787|GOA/IPI|na//biological process|lipid metabolism|IEA|GO:0006629|GOA/IPI|na//molecular function|palmitoyl-CoA hydrolase activity|IEA|GO:0016290|GOA/IPI|na//cellular component|peroxisome|NAS|GO:000577…	acyl-CoA metabolism|acyl-CoA thioesterase activity|hydrolase activity|lipid metabolism|palmitoyl-CoA hydrolase activity|peroxisome|serine esterase activity
2819783	Hs.643514	9538	EI24	1,73	4154.65	7469.8	1	0	0	0	3.01e-11	Etoposide induced 2.4 mRNA	||PIG8||EI24||ETOPOSIDE-INDUCED 1.4 mRNA||p53-INDUCED GENE 8||EI24, MOUSE, HOMOLOG OF||etoposide induced 2.4 mRNA||	biological process|induction of apoptosis|TAS|GO:0006917|GOA/IPI|9305847	induction of apoptosis
2820216	Hs.411641	1978	EIF4EBP1	1,41	2454.28	3670.21	0	0	0	2.36e-10	0.000590184	Eukaryotic translation initiation factor 4E binding protein 1	||EIF4EBP1||PHAS-I||EUKARYOTIC TRANSLATION INITIATION FACTOR 4E-BINDING PROTEIN 1||eukaryotic translation initiation factor 4E binding protein 1||	molecular function|eukaryotic initiation factor 4E binding|IEA|GO:0008190|GOA/IPI|na//biological process|negative regulation of protein biosynthesis|IEA|GO:0017148|GOA/IPI|na//biological process|negative regulation of translational initiation|IEA|GO:0045947|GOA/IPI|na//biological process|regulation of translation|TAS|GO:0006445|GOA/IPI|8975712	eukaryotic initiation factor 4E binding|negative regulation of protein biosynthesis|negative regulation of translational initiation|regulation of translation
2820640	Hs.434232	60528	ELAC2	0,68	1739.41	1181.53	0	0	0	3.21e-11	0.00070522	ElaC homolog 2 (E. coli)	||ELAC2||HPC2||elaC homolog 2 (E. coli)||ELAC2 PROSTATE CANCER, HEREDITARY, 2||ELAC, E. COLI, HOMOLOG OF, 2||	molecular function|catalytic activity|IEA|GO:0003824|GOA/IPI|na//molecular function|endonuclease activity|IEA|GO:0004519|GOA/IPI|na//molecular function|hydrolase activity|IEA|GO:0016787|GOA/IPI|na//cellular component|nucleus|IEA|GO:0005634|GOA/IPI|na//biological process|tRNA processing|IEA|GO:0008033|GOA/IPI|na	catalytic activity|endonuclease activity|hydrolase activity|nucleus|tRNA processing
2820849	Hs.500756	2805	GOT1	1,52	2807.07	5557.79	1	0	0	1.78e-15	1.17e-06	Glutamic-oxaloacetic transaminase 1, soluble (aspartate aminotransferase 1)	||2.6.1.1||GOT1||ASPARTATE AMINOTRANSFERASE, CYTOSOLIC||GLUTAMATE OXALOACETATE TRANSAMINASE, SOLUBLE||Glutamic-oxaloacetic transaminase 1, soluble (aspartate aminotransferase 1)||	biological process|amino acid metabolism|IEA|GO:0006520|GOA/IPI|na//biological process|aspartate catabolism|TAS|GO:0006533|GOA/IPI|3207426//molecular function|aspartate transaminase activity|IEA|GO:0004069|GOA/IPI|na//biological process|biosynthesis|IEA|GO:0009058|GOA/IPI|na//cellular component|cytosol|NR|GO:0005829|GOA/IPI|na	amino acid metabolism|aspartate catabolism|aspartate transaminase activity|biosynthesis|cytosol
2820873	Hs.564847	6638	SNRPN	1,68	2703.06	5493.21	1	0	0	1.55e-15	9.72e-07	Small nuclear ribonucleoprotein polypeptide N	||SNRPN||SNURF||SMN SNRPN UPSTREAM READING FRAME||small nuclear ribonucleoprotein polypeptide N||	molecular function|RNA binding|IEA|GO:0003723|GOA/IPI|na//biological process|mRNA processing|IEA|GO:0006397|GOA/IPI|na//cellular component|nucleus|IEA|GO:0005634|GOA/IPI|na//cellular component|small nucleolar ribonucleoprotein complex|IEA|GO:0005732|GOA/IPI|na	RNA binding|mRNA processing|nucleus|small nucleolar ribonucleoprotein complex
2820955	Hs.433291	8260	ARD1A	0,82	4343.67	2774.43	0	0	0	8.89e-06	0.00121602	ARD1 homolog A, N-acetyltransferase (S. cerevisiae)	||DXS707||ARD1A||N-ACETYLTRANSFERASE ARD1, S. CEREVISIAE, HOMOLOG OF||ARD1 homolog A, N-acetyltransferase (S. cerevisiae)||	biological process|DNA packaging|TAS|GO:0006323|GOA/IPI|7981673//molecular function|N-acetyltransferase activity|IEA|GO:0008080|GOA/IPI|7981673//molecular function|N-acetyltransferase activity|TAS|GO:0008080|GOA/IPI|7981673//biological process|N-terminal protein amino acid acetylation|IDA|GO:0006474|GOA/IPI|15496142//biological process|chromosome organization and biogenesis (sensu Eukaryota)|TAS|…	DNA packaging|N-acetyltransferase activity|N-acetyltransferase activity|N-terminal protein amino acid acetylation|chromosome organization and biogenesis (sensu Eukaryota)|contributes_to ribosome binding|cytoplasm|internal protein amino acid acetylation|nucleus|protein binding|transferase activity
2821004	Hs.651261	1974	EIF4A2	1,46	10918.3	12063.7	0	0	0	2.11e-10	6.82e-07	Eukaryotic translation initiation factor 4A, isoform 2	||EIF4F||BM-010||DDX2B||EIF4A2||eukaryotic translation initiation factor 4A, isoform 2||	molecular function|ATP binding|IEA|GO:0005524|GOA/IPI|na//molecular function|ATP-dependent helicase activity|IEA|GO:0008026|GOA/IPI|na//molecular function|DNA binding|IEA|GO:0003677|GOA/IPI|na//molecular function|RNA binding|IEA|GO:0003723|GOA/IPI|na//cellular component|eukaryotic translation initiation factor 4F complex|TAS|GO:0016281|GOA/IPI|8521730//molecular function|hydrolase activity|IEA|GO…	ATP binding|ATP-dependent helicase activity|DNA binding|RNA binding|eukaryotic translation initiation factor 4F complex|hydrolase activity|protein biosynthesis|regulation of translational initiation|translation initiation factor activity
2821362	Hs.9383	78987	CRELD1	1,29	1453.35	1826.38	0	0	0	3.81e-07	0.00107003	Cysteine-rich with EGF-like domains 1	||CRELD1||CIRRIN||cysteine-rich with EGF-like domains 1||CYSTEINE-RICH PROTEIN WITH EGF-LIKE DOMAINS 1||	molecular function|calcium ion binding|IEA|GO:0005509|GOA/IPI|na//molecular function|structural molecule activity|IEA|GO:0005198|GOA/IPI|na	calcium ion binding|structural molecule activity
2821602	Hs.507916	8848	TSC22D1	0,73	3397.78	2595.67	0	0	0	2.81e-06	0.000876271	TSC22 domain family, member 1	||TSC22D1||TSC22 domain family 1||TSC22 domain family, member 1||TRANSFORMING GROWTH FACTOR-BETA-STIMULATED GENE TSC22||	cellular component|nucleus|IEA|GO:0005634|GOA/IPI|na//biological process|regulation of transcription, DNA-dependent|IEA|GO:0006355|GOA/IPI|na//biological process|transcription|IEA|GO:0006350|GOA/IPI|na//molecular function|transcription factor activity|IEA|GO:0003700|GOA/IPI|na//biological process|transcription from RNA polymerase II promoter|TAS|GO:0006366|GOA/IPI|9022669	nucleus|regulation of transcription, DNA-dependent|transcription|transcription factor activity|transcription from RNA polymerase II promoter
2821845	Hs.524081	1798	DPAGT1	1,47	2366	4186.46	0	0	0	9.99e-16	2.46e-06	Dolichyl-phosphate (UDP-N-acetylglucosamine) N-acetylglucosaminephosphotransferase 1 (GlcNAc-1-P transferase)	||UAGT||DGPT||DPAGT1||DPAGT2||UGAT||D11S366||G1PT||2.7.8.15||CDG-Ij||ALG7||dolichyl-phosphate alpha-N-acetylglucosaminyltransferase||UDP-GlcNAc:DOLICHYL-PHOSPHATE N-ACETYLGLUCOSAMINEPHOSPHOTRANSFERASE||N-acetylglucosamine-1-phosphate transferase||DOLICHYL-PHOSPHATE N-ACETYLGLUCOSAMINE PHOSPHOTRANSFERASE||UDP-N-acetylglucosamine-dolichyl-phosphate N-acetylglucosaminephosphotransferase isoform a||U…	molecular function|UDP-N-acetylglucosamine-dolichyl-phosphate N-acetylglucosaminephosphotransferase activity|TAS|GO:0003975|GOA/IPI|9451016//cellular component|endoplasmic reticulum|IEA|GO:0005783|GOA/IPI|na//cellular component|integral to membrane|IEA|GO:0016021|GOA/IPI|na//biological process|lipid metabolism|IEA|GO:0006629|GOA/IPI|na//cellular component|membrane|IEA|GO:0016020|GOA/IPI|na//molec…	UDP-N-acetylglucosamine-dolichyl-phosphate N-acetylglucosaminephosphotransferase activity|endoplasmic reticulum|integral to membrane|lipid metabolism|membrane|transferase activity, transferring glycosyl groups
2821876	Hs.129673	1973	EIF4A1	1,39	2746.5	4726.57	1	0	0	5.26e-10	4.58e-05	Eukaryotic translation initiation factor 4A, isoform 1	||DDX2A||EIF-4A||EIF4A1||eukaryotic initiation factor 4AI||eukaryotic translation initiation factor 4A, isoform 1||	molecular function|ATP binding|IEA|GO:0005524|GOA/IPI|na//molecular function|ATP-dependent helicase activity|IEA|GO:0008026|GOA/IPI|na//molecular function|DNA binding|IEA|GO:0003677|GOA/IPI|na//molecular function|RNA binding|IEA|GO:0003723|GOA/IPI|na//molecular function|hydrolase activity|IEA|GO:0016787|GOA/IPI|na//molecular function|nucleic acid binding|IEA|GO:0003676|GOA/IPI|na//biological proc…	ATP binding|ATP-dependent helicase activity|DNA binding|RNA binding|hydrolase activity|nucleic acid binding|protein biosynthesis|translation initiation factor activity
2821972	Hs.631710	80237	ELL3	1,63	1485.8	2918.83	0	0	0	1.37e-12	0.000171662	Elongation factor RNA polymerase II-like 3	||ELL3||elongation factor RNA polymerase II-like 3||	biological process|RNA elongation from RNA polymerase II promoter|IDA|GO:0006368|GOA/IPI|10882741//molecular function|RNA polymerase II transcription elongation factor activity|IDA|GO:0016944|GOA/IPI|10882741//cellular component|nucleus|IDA|GO:0005634|GOA/IPI|10882741//biological process|positive regulation of global transcription from RNA polymerase II promoter|IDA|GO:0045817|GOA/IPI|10882741//m…	RNA elongation from RNA polymerase II promoter|RNA polymerase II transcription elongation factor activity|nucleus|positive regulation of global transcription from RNA polymerase II promoter|positive transcription elongation factor activity|protein binding|regulation of transcription, DNA-dependent|spermatogenesis|transcription|transcription elongation factor complex
2822178	Hs.274539	622	BDH1	1.55	1525.88	3873.69	0	0	0	2.54e-13	0.000194098	3-hydroxybutyrate dehydrogenase, type 1	||MGC2723||1.1.1.30||MGC4347||BDH1||MGC9788||3-@HYDROXYBUTYRATE DEHYDROGENASE||(R)-3-hydroxybutyrate dehydrogenase||D-beta-hydroxybutyrate dehydrogenase, mitochondrial||3-hydroxybutyrate dehydrogenase precursor||3-hydroxybutyrate dehydrogenase (heart, mitochondrial)||3-hydroxybutyrate dehydrogenase, type 1||	molecular function|3-hydroxybutyrate dehydrogenase activity|TAS|GO:0003858|GOA/IPI|1639787//biological process|metabolism|IEA|GO:0008152|GOA/IPI|na//biological process|metabolism|TAS|GO:0008152|GOA/IPI|na//cellular component|mitochondrial matrix|NAS|GO:0005759|GOA/IPI|na//molecular function|oxidoreductase activity|IEA|GO:0016491|GOA/IPI|na	3-hydroxybutyrate dehydrogenase activity|metabolism|metabolism|mitochondrial matrix|oxidoreductase activity
2822421	Hs.503666	27238	GPKOW	1,40	2098.33	3523.5	0	0	0	3.41e-05	0.00108088	G patch domain and KOW motifs	||GPKOW||G patch domain and KOW motifs||	biological process|biological process unknown|ND|GO:0000004|GOA/IPI|na//cellular component|intracellular|IEA|GO:0005622|GOA/IPI|na//molecular function|nucleic acid binding|IEA|GO:0003676|GOA/IPI|na	biological process unknown|intracellular|nucleic acid binding
2822640	Hs.461047	2539	G6PD	0,74	8789.94	7007.92	0	1	0	1.04e-08	6.75e-05	Glucose-6-phosphate dehydrogenase	||G6PD||G6PD1||1.1.1.49||Glucose-6-phosphate dehydrogenase||glucose-6-phosphate dehydrogenase, G6PD||G6PD ANEMIA, NONSPHEROCYTIC HEMOLYTIC, DUE TO G6PD DEFICIENCY||	biological process|carbohydrate metabolism|IEA|GO:0005975|GOA/IPI|na//cellular component|cellular component unknown|ND|GO:0008372|GOA/IPI|na//biological process|glucose 6-phosphate utilization|TAS|GO:0006010|GOA/IPI|2836867//biological process|glucose metabolism|IEA|GO:0006006|GOA/IPI|na//molecular function|glucose-6-phosphate 1-dehydrogenase activity|NAS|GO:0004345|GOA/IPI|8466644//molecular fun…	carbohydrate metabolism|cellular component unknown|glucose 6-phosphate utilization|glucose metabolism|glucose-6-phosphate 1-dehydrogenase activity|oxidoreductase activity|pentose-phosphate shunt
2823731	Hs.472716	81610	FAM83D	1,35	3095.39	4044.36	0	0	0	2.3e-07	0.000587258	Family with sequence similarity 83, member D	||C20orf129||FAM83D||chromosome 20 open reading frame 129||Family with sequence similarity 83, member D||	molecular function|ATP binding|IEA|GO:0005524|GOA/IPI|na//biological process|tRNA aminoacylation for protein translation|IEA|GO:0006418|GOA/IPI|na//molecular function|tRNA ligase activity|IEA|GO:0004812|GOA/IPI|na	ATP binding|tRNA aminoacylation for protein translation|tRNA ligase activity
2823774	Hs.377484	573	BAG1	0.71	1682.33	1194.54	0	0	0	8.09e-06	0.00138354	BCL2-associated athanogene	||BAG1||RAP46||BCL2-associated athanogene||BCL2-associated athanogene 1||RECEPTOR-ASSOCIATED PROTEIN, 46-KD||BCL2-associated athanogene isoform 1L||	biological process|anti-apoptosis|TAS|GO:0006916|GOA/IPI|8947043//biological process|apoptosis|IEA|GO:0006915|GOA/IPI|na//biological process|cell surface receptor linked signal transduction|TAS|GO:0007166|GOA/IPI|8947043//cellular component|cytoplasm|TAS|GO:0005737|GOA/IPI|8947043//biological process|protein folding|IEA|GO:0006457|GOA/IPI|na//biological process|protein modification|IEA|GO:0006464…	anti-apoptosis|apoptosis|cell surface receptor linked signal transduction|cytoplasm|protein folding|protein modification|receptor signaling protein activity|unfolded protein binding
2823984	Hs.506558	29915	HCFC2	1,32	875.52	1175.88	0	0	0	8.78e-05	0.00163124	Host cell factor C2	||HCF2||HCFC2||host cell factor C2||	molecular function|RNA polymerase II transcription factor activity|TAS|GO:0003702|GOA/IPI|10196288//cellular component|nucleus|TAS|GO:0005634|GOA/IPI|10196288//biological process|regulation of transcription from RNA polymerase II promoter|TAS|GO:0006357|GOA/IPI|10196288//molecular function|transcription coactivator activity|TAS|GO:0003713|GOA/IPI|10196288//biological process|viral life cycle|TAS|…	RNA polymerase II transcription factor activity|nucleus|regulation of transcription from RNA polymerase II promoter|transcription coactivator activity|viral life cycle
2905330	Hs.245540	10124	ARL4A	0,71	1693	1290.2	0	0	0	1.12e-08	1.94e-05	ADP-ribosylation factor-like 4A	||ARL4A||ADP-ribosylation factor-like 4A||	molecular function|GTP binding|IEA|GO:0005525|GOA/IPI|na//molecular function|GTPase activity|TAS|GO:0003924|GOA/IPI|10462049//cellular component|nucleus|TAS|GO:0005634|GOA/IPI|10462049//biological process|small GTPase mediated signal transduction|IEA|GO:0007264|GOA/IPI|na	GTP binding|GTPase activity|nucleus|small GTPase mediated signal transduction
2906092	Hs.111779	6678	SPARC	0,85	980.6	8352.94	0	0	0	3.21e-09	1.35e-06	Secreted protein, acidic, cysteine-rich (osteonectin)	||SPARC||Secreted protein, acidic, cysteine-rich (osteonectin)||	cellular component|basement membrane|IEA|GO:0005604|GOA/IPI|na//molecular function|calcium ion binding|TAS|GO:0005509|GOA/IPI|7034958//molecular function|collagen binding|TAS|GO:0005518|GOA/IPI|7034958//biological process|ossification|TAS|GO:0001503|GOA/IPI|7034958	basement membrane|calcium ion binding|collagen binding|ossification
2958068	Hs.564847	6638	SNRPN	1,82	2743.62	6309.36	1	0	0	1.64e-12	0.0008308	Small nuclear ribonucleoprotein polypeptide N	||SNRPN||SNURF||SMN SNRPN UPSTREAM READING FRAME||small nuclear ribonucleoprotein polypeptide N||	molecular function|RNA binding|IEA|GO:0003723|GOA/IPI|na//biological process|mRNA processing|IEA|GO:0006397|GOA/IPI|na//cellular component|nucleus|IEA|GO:0005634|GOA/IPI|na//cellular component|small nucleolar ribonucleoprotein complex|IEA|GO:0005732|GOA/IPI|na	RNA binding|mRNA processing|nucleus|small nucleolar ribonucleoprotein complex
2958878	Hs.369397	7045	TGFBI	0.51	1316.06	659	0	0	0	0	2.99e-06	Transforming growth factor, beta-induced, 68kDa	||TGFBI||BIGH3||KERATOEPITHELIN||BETA-IG-H3||TRANSFORMING GROWTH FACTOR, BETA-INDUCED, 68-KD||transforming growth factor, beta-induced, 68kDa||	biological process|cell adhesion|IEA|GO:0007155|GOA/IPI|na//biological process|cell proliferation|TAS|GO:0008283|GOA/IPI|1388724//cellular component|extracellular matrix (sensu Metazoa)|IEA|GO:0005578|GOA/IPI|na//cellular component|extracellular space|TAS|GO:0005615|GOA/IPI|1388724//molecular function|integrin binding|TAS|GO:0005178|GOA/IPI|1388724//biological process|negative regulation of cell …	cell adhesion|cell proliferation|extracellular matrix (sensu Metazoa)|extracellular space|integrin binding|negative regulation of cell adhesion|protein binding|sensory perception|visual perception
2959379	Hs.38972	10103	TSPAN1	1,28	939.269	1111.87	0	0	0	1.39e-07	0.00030699	Tetraspanin 1	||TSPAN1||Tetraspanin 1||	biological process|cell adhesion|NR|GO:0007155|GOA/IPI|na//biological process|cell motility|NR|GO:0006928|GOA/IPI|na//biological process|cell proliferation|NR|GO:0008283|GOA/IPI|na//cellular component|integral to membrane|TAS|GO:0016021|GOA/IPI|9714763	cell adhesion|cell motility|cell proliferation|integral to membrane
2959443	Hs.512461	57720	GPR107	1,73	1169.86	2154.6	1	0	0	0	0.000301585	G protein-coupled receptor 107	||GPR107||G protein-coupled receptor 107||	cellular component|integral to membrane|IEA|GO:0016021|GOA/IPI|na//molecular function|receptor activity|IEA|GO:0004872|GOA/IPI|na	integral to membrane|receptor activity
2959488	Hs.647722	8416	ANXA9	1,62	1882.25	3547.45	0	0	0	0	0.000658192	Annexin A9	||ANXA9||annexin A9||ANX31, FORMERLY||ANNEXIN 31, FORMERLY||	molecular function|acetylcholine receptor activity|IDA|GO:0015464|GOA/IPI|10899159//biological process|actin filament organization|NAS|GO:0007015|GOA/IPI|10899159//molecular function|calcium ion binding|NAS|GO:0005509|GOA/IPI|10899159//molecular function|calcium-dependent phospholipid binding|IEA|GO:0005544|GOA/IPI|na//cellular component|cell surface|IDA|GO:0009986|GOA/IPI|10899159//biological pr…	acetylcholine receptor activity|actin filament organization|calcium ion binding|calcium-dependent phospholipid binding|cell surface|cell-cell adhesion|nicotinic acetylcholine-gated receptor-channel complex|protein homodimerization activity
2959575	Hs.472847	55861	DBNDD2	2,04	1910.89	4755.25	0	0	0	6e-15	5.39e-09	Dysbindin (dystrobrevin binding protein 1) domain containing 2	||C20orf35||DBNDD2||chromosome 20 open reading frame 35||Dysbindin (dystrobrevin binding protein 1) domain containing 2||	cellular component|Golgi apparatus|IEA|GO:0005794|GOA/IPI|na//cellular component|cytoplasm|IEA|GO:0005737|GOA/IPI|na//cellular component|integral to membrane|IEA|GO:0016021|GOA/IPI|na//molecular function|protein binding|IEA|GO:0005515|GOA/IPI|na//biological process|protein transport|IEA|GO:0015031|GOA/IPI|na	Golgi apparatus|cytoplasm|integral to membrane|protein binding|protein transport
2959583	Hs.529989	8635	RNASET2	0,76	3355.85	2843.25	0	0	0	1.19e-05	0.000630899	Ribonuclease T2	||RNASET2||ribonuclease T2||	molecular function|RNA binding|IEA|GO:0003723|GOA/IPI|na//biological process|RNA catabolism|TAS|GO:0006401|GOA/IPI|9192857//molecular function|endoribonuclease activity|IEA|GO:0004521|GOA/IPI|na//cellular component|extracellular region|TAS|GO:0005576|GOA/IPI|9192857//molecular function|hydrolase activity|IEA|GO:0016787|GOA/IPI|na	RNA binding|RNA catabolism|endoribonuclease activity|extracellular region|hydrolase activity
2959683	Hs.527778	3732	CD82	1,63	1178.24	3163.5	1	0	0	0	8.55e-09	CD82 molecule	||CD82||ST6||SAR2||CD82 molecule||CD82 antigen||KANGAI 1||R2 LEUKOCYTE ANTIGEN||SUPPRESSOR OF TUMORIGENICITY 6||LEUKOCYTE SURFACE ANTIGEN R2||PROSTATE CANCER ANTIMETASTASIS GENE KAI1||	cellular component|integral to membrane|IEA|GO:0016021|GOA/IPI|na//cellular component|integral to plasma membrane|TAS|GO:0005887|GOA/IPI|1842498//cellular component|plasma membrane|TAS|GO:0005886|GOA/IPI|7754374	integral to membrane|integral to plasma membrane|plasma membrane
2961623	Hs.593928	2222	FDFT1	1,54	5509.94	9233.79	1	0	0	6.66e-16	4.7e-06	Farnesyl-diphosphate farnesyltransferase 1	||DGPT||2.5.1.21||FDFT1||Farnesyl-diphosphate farnesyltransferase 1||FARNESYLDIPHOSPHATE FARNESYLTRANSFERASE 1||Farnesyl-diphosphate farnesyltransferase 1 (squalene synthase)||	biological process|cholesterol biosynthesis|IEA|GO:0006695|GOA/IPI|na//cellular component|endoplasmic reticulum|IEA|GO:0005783|GOA/IPI|na//molecular function|farnesyl-diphosphate farnesyltransferase activity|IEA|GO:0004310|GOA/IPI|na//cellular component|integral to membrane|TAS|GO:0016021|GOA/IPI|8474436//biological process|isoprenoid biosynthesis|IEA|GO:0008299|GOA/IPI|na//molecular function|mag…	cholesterol biosynthesis|endoplasmic reticulum|farnesyl-diphosphate farnesyltransferase activity|integral to membrane|isoprenoid biosynthesis|magnesium ion binding|oxidoreductase activity|transferase activity
2961646	Hs.404119	7264	TSTA3	0,71	4895	3915.81	0	0	0	6.71e-13	2.43e-06	Tissue specific transplantation antigen P35B	||TSTA3||FX||GDP-KETO-6-DEOXYMANNOSE 3,5-EPIMERASE, 4-REDUCTASE||RED CELL NADP(H)-BINDING PROTEIN||TISSUE-SPECIFIC TRANSPLANTATION ANTIGEN 3||tissue specific transplantation antigen P35B||	biological process|'de novo' GDP-L-fucose biosynthesis|TAS|GO:0042351|GOA/IPI|11698403//molecular function|GDP-4-dehydro-D-rhamnose reductase activity|TAS|GO:0042356|GOA/IPI|11698403//molecular function|GDP-L-fucose synthase activity|IEA|GO:0050577|GOA/IPI|na//cellular component|cytoplasm|IC|GO:0005737|GOA/IPI|11698403//molecular function|electron transporter activity|TAS|GO:0005489|GOA/IPI|89103…	'de novo' GDP-L-fucose biosynthesis|GDP-4-dehydro-D-rhamnose reductase activity|GDP-L-fucose synthase activity|cytoplasm|electron transporter activity|isomerase activity|leukocyte adhesion|nucleotide-sugar metabolism|oxidoreductase activity|protein amino acid glycosylation
2961665	Hs.522789	8933	FAM127A	0,67	5725.95	5421.13	0	0	0	6.66e-16	4.56e-08	Family with sequence similarity 127, member A	||FAM127A||CXX1||CAAX box 1||CAAX BOX PROTEIN 1||Family with sequence similarity 127, member A||	biological process|biological process unknown|ND|GO:0000004|GOA/IPI|na//cellular component|membrane|IEA|GO:0016020|GOA/IPI|na//molecular function|molecular function unknown|ND|GO:0005554|GOA/IPI|na	biological process unknown|membrane|molecular function unknown
2963008	Hs.533779	9074	CLDN6	1,63	865.538	1881.57	0	0	0	2.21e-13	4.99e-06	Claudin 6	||CLDN6||Claudin 6||	biological process|calcium-independent cell-cell adhesion|ISS|GO:0016338|GOA/IPI|na//cellular component|integral to membrane|ISS|GO:0016021|GOA/IPI|na//cellular component|membrane|IEA|GO:0016020|GOA/IPI|na//molecular function|protein self binding|ISS|GO:0042802|GOA/IPI|na//molecular function|structural molecule activity|IEA|GO:0005198|GOA/IPI|na//cellular component|tight junction|ISS|GO:0005923|G…	calcium-independent cell-cell adhesion|integral to membrane|membrane|protein self binding|structural molecule activity|tight junction
2963671	Hs.591936	6734	SRPR	1,31	3829.85	6781.58	1	0	0	5.65e-08	0.000336341	Signal recognition particle receptor ('docking protein')	||DP||SRPR||Signal recognition particle receptor ('docking protein')||	molecular function|GTP binding|IEA|GO:0005525|GOA/IPI|na//molecular function|GTPase activity|IEA|GO:0003924|GOA/IPI|na//molecular function|RNA binding|IEA|GO:0003723|GOA/IPI|na//biological process|SRP-dependent cotranslational protein-membrane targeting|IEA|GO:0006614|GOA/IPI|na//cellular component|endoplasmic reticulum|TAS|GO:0005783|GOA/IPI|2827661//cellular component|integral to membrane|TAS|G…	GTP binding|GTPase activity|RNA binding|SRP-dependent cotranslational protein-membrane targeting|endoplasmic reticulum|integral to membrane|intracellular protein transport|nucleotide binding|receptor activity|signal recognition particle (sensu Eukaryota)|signal recognition particle binding|signal recognition particle receptor complex
2967168	Data not found			0,54	2175.25	2180.5	0	0	0	6.88e-13	0.0007864
2987949	Hs.368402	51337	C8orf55	0,68	925.038	858.545	0	0	0	7.86e-12	4.52e-06	Chromosome 8 open reading frame 55	||LOC51337||C8orf55||mesenchymal stem cell protein DSCD75||Chromosome 8 open reading frame 55||	biological process|transport|IEA|GO:0006810|GOA/IPI|na//molecular function|transporter activity|IEA|GO:0005215|GOA/IPI|na	transport|transporter activity
2988041	Hs.8526	11041	B3GNT1	1,48	1346.65	2751.42	1	0	0	2.41e-13	3.62e-07	UDP-GlcNAc:betaGal beta-1,3-N-acetylglucosaminyltransferase 1	||IGNT||I-BETA-1,3-N-ACETYLGLUCOSAMINYLTRANSFERASE||B3GNT1||B3GNT6||UDP-GlcNAc:betaGal beta-1,3-N-acetylglucosaminyltransferase 1||UDP-GlcNAc:betaGal beta-1,3-N-acetylglucosaminyltransferase 6||	cellular component|Golgi apparatus|IEA|GO:0005794|GOA/IPI|na//molecular function|N-acetyllactosaminide beta-1,3-N-acetylglucosaminyltransferase activity|NAS|GO:0008532|GOA/IPI|9405606//cellular component|integral to Golgi membrane|NAS|GO:0030173|GOA/IPI|na//cellular component|integral to membrane|IEA|GO:0016021|GOA/IPI|na//biological process|poly-N-acetyllactosamine biosynthesis|NAS|GO:0030311|GO…	Golgi apparatus|N-acetyllactosaminide beta-1,3-N-acetylglucosaminyltransferase activity|integral to Golgi membrane|integral to membrane|poly-N-acetyllactosamine biosynthesis|transferase activity, transferring glycosyl groups
2988668	Hs.512599	1029	CDKN2A	2,65	526.118	2549.4	1	0	0	0	6.79e-08	Cyclin-dependent kinase inhibitor 2A (melanoma, p16, inhibits CDK4)	||TP16||p19||MTS1||CMM2||p16(INK4)||CDKN2A||CDK4I||MLM||p16(INK4A) p14(ARF)||CDK4 inhibitor p16-INK4||cyclin-dependent kinase inhibitor p16||alternative reading frame p14||multiple tumor suppressor 1||cyclin-dependent kinase inhibitor 2A, p14ARF||cell cycle negative regulator beta||cyclin-dependent kinase inhibitor 2A isoform 1||cyclin-dependent kinase inhibitor 2A isoform 3||cyclin-dependent kin…	biological process|cell cycle|IEA|GO:0007049|GOA/IPI|7606716//biological process|cell cycle|NAS|GO:0007049|GOA/IPI|7606716//biological process|cell cycle arrest|TAS|GO:0007050|GOA/IPI|7972006//biological process|cell cycle checkpoint|TAS|GO:0000075|GOA/IPI|7972006//molecular function|cyclin-dependent protein kinase inhibitor activity|TAS|GO:0004861|GOA/IPI|7972006//molecular function|kinase activ…	cell cycle|cell cycle|cell cycle arrest|cell cycle checkpoint|cyclin-dependent protein kinase inhibitor activity|kinase activity|negative regulation of cell cycle|negative regulation of cell proliferation|nucleus|regulation of cyclin dependent protein kinase activity
2988852	Data not found			0,68	3627.12	2550.23	0	0	0	3.09e-12	1.26e-05
2988939	Data not found			1,44	2143.5	3634.14	0	0	0	3.92e-10	2.32e-06
2989341	Hs.81131	2593	GAMT	1,39	1449.58	2232.85	0	0	0	1.31e-08	0.000519489	Guanidinoacetate N-methyltransferase	||2.1.1.2||PIG2||TP53I2||GAMT||guanidinoacetate N-methyltransferase||guanidinoacetate N-methyltransferase isoform b||guanidinoacetate N-methyltransferase isoform a||GAMT GUANIDINOACETATE METHYLTRANSFERASE DEFICIENCY||CREATINE DEFICIENCY SYNDROME DUE TO GAMT DEFICIENCY||	biological process|creatine biosynthesis|TAS|GO:0006601|GOA/IPI|9325156//molecular function|guanidinoacetate N-methyltransferase activity|IEA|GO:0030731|GOA/IPI|na//molecular function|methyltransferase activity|IEA|GO:0008168|GOA/IPI|9325156//molecular function|methyltransferase activity|TAS|GO:0008168|GOA/IPI|9325156//biological process|muscle contraction|TAS|GO:0006936|GOA/IPI|8547310//molecula…	creatine biosynthesis|guanidinoacetate N-methyltransferase activity|methyltransferase activity|methyltransferase activity|muscle contraction|transferase activity
2989531	Data not found			0,70	1170.69	1120.53	0	0	0	5.77e-06	0.000494705
2989636	Hs.591110	3419	IDH3A	0,69	3467.88	2026.07	0	1	0	1.69e-13	8.65e-07	Isocitrate dehydrogenase 3 (NAD+) alpha	||IDH3A||ISOCITRATE DEHYDROGENASE 3, ALPHA SUBUNIT||isocitrate dehydrogenase 3 (NAD+) alpha||ISOCITRATE DEHYDROGENASE, NAD(+)-SPECIFIC, MITOCHONDRIAL, ALPHA SUBUNIT||	biological process|carbohydrate metabolism|NAS|GO:0005975|GOA/IPI|8833160//molecular function|isocitrate dehydrogenase (NAD+) activity|IEA|GO:0004449|GOA/IPI|na//biological process|metabolism|IEA|GO:0008152|GOA/IPI|na//cellular component|mitochondrion|NR|GO:0005739|GOA/IPI|na//molecular function|oxidoreductase activity|IEA|GO:0016491|GOA/IPI|na//biological process|tricarboxylic acid cycle|IEA|GO:…	carbohydrate metabolism|isocitrate dehydrogenase (NAD+) activity|metabolism|mitochondrion|oxidoreductase activity|tricarboxylic acid cycle
2989846	Hs.604479	3073	HEXA	0,54	3497.65	1577.79	0	1	0	0	8.1e-15	Hexosaminidase A (alpha polypeptide)	||3.2.1.52||HEXA||TSD||N-acetyl-beta-glucosaminidase||beta-N-acetylhexosaminidase||MGC99608||BETA-HEXOSAMINIDASE A||hexosaminidase A preproprotein||hexosaminidase A (alpha polypeptide)||	molecular function|beta-N-acetylhexosaminidase activity|IEA|GO:0004563|GOA/IPI|na//biological process|carbohydrate metabolism|IEA|GO:0005975|GOA/IPI|na//biological process|glycosphingolipid metabolism|IEA|GO:0006687|GOA/IPI|na//molecular function|hydrolase activity, acting on glycosyl bonds|IEA|GO:0016798|GOA/IPI|na//cellular component|lysosome|NR|GO:0005764|GOA/IPI|na	beta-N-acetylhexosaminidase activity|carbohydrate metabolism|glycosphingolipid metabolism|hydrolase activity, acting on glycosyl bonds|lysosome
3009936	Hs.518525	2752	GLUL	1,37	13820.5	13835.3	0	0	0	1.91e-06	0.000158424	Glutamate-ammonia ligase (glutamine synthetase)	||GLULL3||GLUL||6.3.1.2||GLULL1||GLULL2||GLUTAMATE-AMMONIA LIGASE-LIKE 2||GLUTAMATE-AMMONIA LIGASE-LIKE 3||Glutamate-ammonia ligase (glutamine synthetase)||glutamate-ammonia ligase (glutamine synthase)||GLNS GLUTAMATE-AMMONIA LIGASE-LIKE 1||	molecular function|glutamate-ammonia ligase activity|IEA|GO:0004356|GOA/IPI|na//biological process|glutamine biosynthesis|NR|GO:0006542|GOA/IPI|na//biological process|glutamine biosynthesis|IEA|GO:0006542|GOA/IPI|na//molecular function|ligase activity|IEA|GO:0016874|GOA/IPI|na//biological process|nitrogen compound metabolism|IEA|GO:0006807|GOA/IPI|na//biological process|regulation of neurotransmi…	glutamate-ammonia ligase activity|glutamine biosynthesis|glutamine biosynthesis|ligase activity|nitrogen compound metabolism|regulation of neurotransmitter levels
3028514	Data not found			0,63	2142.72	1242.56	0	0	0	2e-15	4.07e-08
3049792	Hs.528050	3035	HARS	1,44	955.652	1379.87	1	0	0	2.92e-12	1.1e-06	Histidyl-tRNA synthetase	||HARS||6.1.1.21||HRS||FLJ20491||HisRS||histidine translase||histidine-tRNA ligase||HISTIDYL-tRNA SYNTHETASE||	molecular function|ATP binding|NAS|GO:0005524|GOA/IPI|na//cellular component|cytoplasm|NAS|GO:0005737|GOA/IPI|na//molecular function|histidine-tRNA ligase activity|NAS|GO:0004821|GOA/IPI|1549469,7755634//biological process|histidyl-tRNA aminoacylation|IEA|GO:0006427|GOA/IPI|na//molecular function|ligase activity|IEA|GO:0016874|GOA/IPI|na//biological process|protein biosynthesis|NAS|GO:0006412|GOA…	ATP binding|cytoplasm|histidine-tRNA ligase activity|histidyl-tRNA aminoacylation|ligase activity|protein biosynthesis
3049958	Hs.516664	1942	EFNA1	1,55	9442.53	10251.8	0	0	0	2.34e-11	3.11e-06	Ephrin-A1	||LERK1||EFL1||ephrin-A1||EFNA1||ECKLG||EPLG1||TNFAIP4||immediate early response protein B61||ligand of eph-related kinase 1||TUMOR NECROSIS FACTOR-ALPHA-INDUCED PROTEIN 4||ephrin A1 isoform b precursor||ephrin A1 isoform a precursor||tumor necrosis factor, alpha-induced protein 4||eph-related receptor tyrosine kinase ligand 1||	biological process|cell-cell signaling|TAS|GO:0007267|GOA/IPI|8660976//molecular function|ephrin receptor binding|TAS|GO:0046875|GOA/IPI|2233719//cellular component|integral to plasma membrane|TAS|GO:0005887|GOA/IPI|8660976//cellular component|membrane|IEA|GO:0016020|GOA/IPI|na	cell-cell signaling|ephrin receptor binding|integral to plasma membrane|membrane
3050172	Hs.245540	10124	ARL4A	0,74	2308.89	1479.62	0	0	0	0.000107173	0.00140051	ADP-ribosylation factor-like 4A	||ARL4A||ADP-ribosylation factor-like 4A||	molecular function|GTP binding|IEA|GO:0005525|GOA/IPI|na//molecular function|GTPase activity|TAS|GO:0003924|GOA/IPI|10462049//cellular component|nucleus|TAS|GO:0005634|GOA/IPI|10462049//biological process|small GTPase mediated signal transduction|IEA|GO:0007264|GOA/IPI|na	GTP binding|GTPase activity|nucleus|small GTPase mediated signal transduction
3050527	Hs.458917	10066	SCAMP2	0,69	1791.46	1158.56	0	1	0	2.02e-14	8.61e-07	Secretory carrier membrane protein 2	||SCAMP2||Secretory carrier membrane protein 2||	cellular component|integral to membrane|IEA|GO:0016021|GOA/IPI|na//cellular component|membrane fraction|NR|GO:0005624|GOA/IPI|na//biological process|post-Golgi transport|TAS|GO:0006892|GOA/IPI|9378760//biological process|protein transport|IEA|GO:0015031|GOA/IPI|na	integral to membrane|membrane fraction|post-Golgi transport|protein transport
3050609	Hs.519557	51522	TMEM14C	0,77	8276.35	6649.23	0	0	1	4.5e-06	0.000510331	Transmembrane protein 14C	||TMEM14C||transmembrane protein 14C||	cellular component|integral to membrane|IEA|GO:0016021|GOA/IPI|na//cellular component|membrane|IEA|GO:0016020|GOA/IPI|na//molecular function|molecular function unknown|IEA|GO:0005554|GOA/IPI|na	integral to membrane|membrane|molecular function unknown
3050676	Hs.513071	59274	MESDC1	0,74	2284	2091.44	0	1	0	8.95e-06	0.00072506	Mesoderm development candidate 1	||MESDC1||Mesoderm development candidate 1||
3051087	Hs.632438	9554	SEC22B	0,78	1881.5	1475.25	0	0	0	1.87e-06	0.000975414	SEC22 vesicle trafficking protein homolog B (S. cerevisiae)	||SEC22L1||SEC22B||SECRETION DEFICIENT 22, S. CEREVISIAE, HOMOLOG-LIKE 1||SEC22 vesicle trafficking protein-like 1 (S. cerevisiae)||SEC22 vesicle trafficking protein homolog B (S. cerevisiae)||	biological process|ER to Golgi transport|TAS|GO:0006888|GOA/IPI|9094723//cellular component|Golgi apparatus|IEA|GO:0005794|GOA/IPI|na//cellular component|endoplasmic reticulum membrane|NR|GO:0005789|GOA/IPI|na//cellular component|integral to membrane|IEA|GO:0016021|GOA/IPI|na//biological process|protein transport|IEA|GO:0015031|GOA/IPI|na//biological process|vesicle-mediated transport|IEA|GO:0016…	ER to Golgi transport|Golgi apparatus|endoplasmic reticulum membrane|integral to membrane|protein transport|vesicle-mediated transport
3051095	Hs.28491	6303	SAT1	1,69	3210	4723.12	0	0	0	3.54e-12	2.49e-07	Spermidine/spermine N1-acetyltransferase 1	||SAT1||SSAT||SPERMIDINE/SPERMINE N(1)-ACETYLTRANSFERASE||Spermidine/spermine N1-acetyltransferase 1||	molecular function|acyltransferase activity|IEA|GO:0008415|GOA/IPI|na//molecular function|diamine N-acetyltransferase activity|TAS|GO:0004145|GOA/IPI|1985966//molecular function|transferase activity|IEA|GO:0016740|GOA/IPI|na	acyltransferase activity|diamine N-acetyltransferase activity|transferase activity
3051149	Hs.502775	11145	HRASLS3	1,88	3242.85	9274.81	1	0	0	0	7.46e-06	HRAS-like suppressor 3	||HRASLS3||HRAS-like suppressor 3||	biological process|cell cycle|IEA|GO:0007049|GOA/IPI|na//cellular component|integral to membrane|IEA|GO:0016021|GOA/IPI|na//molecular function|molecular function unknown|ND|GO:0005554|GOA/IPI|9771974//biological process|negative regulation of cell cycle|IEA|GO:0045786|GOA/IPI|na	cell cycle|integral to membrane|molecular function unknown|negative regulation of cell cycle
3138798	Hs.443976	11190	CEP250	0,73	2280.42	1931.69	0	1	0	1.89e-07	8.9e-05	Centrosomal protein 250kDa	||CEP250||Centrosomal protein 250kDa||	cellular component|centrosome|IDA|GO:0005813|GOA/IPI|9647649//biological process|mitotic cell cycle|IDA|GO:0000278|GOA/IPI|12140259//molecular function|protein kinase binding|IPI|GO:0019901|GOA/IPI|9647649//biological process|regulation of centriole-centriole cohesion|IDA|GO:0030997|GOA/IPI|9647649	centrosome|mitotic cell cycle|protein kinase binding|regulation of centriole-centriole cohesion
3138814	Hs.173611	4720	NDUFS2	1,60	2817.71	6353.57	0	0	0	6.66e-16	1.44e-08	NADH dehydrogenase (ubiquinone) Fe-S protein 2, 49kDa (NADH-coenzyme Q reductase)	||NDUFS2||NADH-UBIQUINONE OXIDOREDUCTASE Fe-S PROTEIN 2||COMPLEX I, MITOCHONDRIAL RESPIRATORY CHAIN, 49-KD SUBUNIT||NADH dehydrogenase (ubiquinone) Fe-S protein 2, 49kDa (NADH-coenzyme Q reductase)||	molecular function|NADH dehydrogenase (ubiquinone) activity|TAS|GO:0008137|GOA/IPI|9647766//molecular function|NADH dehydrogenase activity|IEA|GO:0003954|GOA/IPI|na//molecular function|electron carrier activity|TAS|GO:0009055|GOA/IPI|9647766//biological process|electron transport|IEA|GO:0006118|GOA/IPI|na//cellular component|membrane fraction|NR|GO:0005624|GOA/IPI|na//biological process|mitochond…	NADH dehydrogenase (ubiquinone) activity|NADH dehydrogenase activity|electron carrier activity|electron transport|membrane fraction|mitochondrial electron transport, NADH to ubiquinone|mitochondrion
3139031	Hs.523841	221	ALDH3B1	1,31	1041.93	2187.2	0	0	0	0.00015299	0.000800663	Aldehyde dehydrogenase 3 family, member B1	||1.2.1.5||ALDH4||ALDH7||ALDH3B1||ACETALDEHYDE DEHYDROGENASE 7||aldehyde dehydrogenase 3B1||aldehyde dehydrogenase 3 family, member B1||	biological process|alcohol metabolism|TAS|GO:0006066|GOA/IPI|7828891//molecular function|aldehyde dehydrogenase [NAD(P)+] activity|IEA|GO:0004030|GOA/IPI|na//biological process|lipid metabolism|TAS|GO:0006629|GOA/IPI|7828891//biological process|metabolism|IEA|GO:0008152|GOA/IPI|na//molecular function|oxidoreductase activity|IEA|GO:0016491|GOA/IPI|na	alcohol metabolism|aldehyde dehydrogenase [NAD(P)+] activity|lipid metabolism|metabolism|oxidoreductase activity
3139565	Hs.273077	81853	TMEM14B	0,73	9155.29	6757.64	0	0	1	2.02e-08	2.77e-05	Transmembrane protein 14B	||TMEM14B||transmembrane protein 14B||	cellular component|integral to membrane|IEA|GO:0016021|GOA/IPI|na//cellular component|membrane|IEA|GO:0016020|GOA/IPI|na//molecular function|molecular function unknown|IEA|GO:0005554|GOA/IPI|na	integral to membrane|membrane|molecular function unknown
3140126	Hs.272630	51382	ATP6V1D	1,31	2758.83	4794.23	0	0	0	1.49e-06	0.000117226	ATPase, H+ transporting, lysosomal 34kDa, V1 subunit D	||ATP6M||ATP6V1D||ATPase, H+ transporting, lysosomal 34kDa, V1 subunit D||ATPase, H+ TRANSPORTING, LYSOSOMAL, 34-KD, V1 SUBUNIT D||	biological process|ATP synthesis coupled proton transport|IEA|GO:0015986|GOA/IPI|na//molecular function|hydrogen-transporting ATP synthase activity, rotational mechanism|IEA|GO:0046933|GOA/IPI|na//cellular component|hydrogen-transporting ATPase V1 domain|ISS|GO:0000221|GOA/IPI|na//molecular function|hydrogen-transporting ATPase activity, rotational mechanism|IEA|GO:0046961|GOA/IPI|na//molecular f…	ATP synthesis coupled proton transport|hydrogen-transporting ATP synthase activity, rotational mechanism|hydrogen-transporting ATPase V1 domain|hydrogen-transporting ATPase activity, rotational mechanism|hydrogen-transporting ATPase activity, rotational mechanism|hydrolase activity|ion transport|proton transport|proton-transporting two-sector ATPase complex|vacuolar acidification
3163522	Hs.471783	10267	RAMP1	0,54	1021.75	481.375	0	1	0	0	5.4e-08	Receptor (G protein-coupled) activity modifying protein 1	||RAMP1||RECEPTOR ACTIVITY-MODIFYING PROTEIN 1||receptor (calcitonin) activity modifying protein 1||Receptor (G protein-coupled) activity modifying protein 1||	cellular component|integral to plasma membrane|TAS|GO:0005887|GOA/IPI|9620797//biological process|intracellular protein transport|IEA|GO:0006886|GOA/IPI|na//cellular component|plasma membrane|TAS|GO:0005886|GOA/IPI|9620797//molecular function|protein transporter activity|TAS|GO:0008565|GOA/IPI|9620797//molecular function|receptor activity|IEA|GO:0004872|GOA/IPI|na//biological process|regulation o…	integral to plasma membrane|intracellular protein transport|plasma membrane|protein transporter activity|receptor activity|regulation of G-protein coupled receptor protein signaling pathway|transport
3163726	Hs.412707	3251	HPRT1	0,61	6430.29	3644.38	0	0	1	5.75e-13	3.49e-07	Hypoxanthine phosphoribosyltransferase 1 (Lesch-Nyhan syndrome)	||HPRT1||HGPRT||HPRT1 HPRT||HYPOXANTHINE GUANINE PHOSPHORIBOSYLTRANSFERASE 1||hypoxanthine phosphoribosyltransferase 1 (Lesch-Nyhan syndrome)||	biological process|behavior|TAS|GO:0007610|GOA/IPI|8485579//cellular component|cytoplasm|IEA|GO:0005737|GOA/IPI|na//molecular function|hypoxanthine phosphoribosyltransferase activity|TAS|GO:0004422|GOA/IPI|6300847//molecular function|magnesium ion binding|IEA|GO:0000287|GOA/IPI|na//biological process|nucleoside metabolism|IEA|GO:0009116|GOA/IPI|na//biological process|purine ribonucleoside salvage…	behavior|cytoplasm|hypoxanthine phosphoribosyltransferase activity|magnesium ion binding|nucleoside metabolism|purine ribonucleoside salvage|transferase activity, transferring glycosyl groups
3342932	Hs.21016	1690	COCH	0,66	591.222	478.562	0	1	0	1.92e-07	2.64e-06	Coagulation factor C homolog, cochlin (Limulus polyphemus)	||COCH||DFNA31||COCH5B2||COCH-5B2||DFNA9||deafness, autosomal dominant 9||COAGULATION FACTOR C HOMOLOGY||coagulation factor C homolog, cochlin precursor||coagulation factor C (Limulus polyphemus homolog); cochlin||coagulation factor C homolog, cochlin (Limulus polyphemus)||coagulation factor C (Limulus polyphemus) homology (cochlin)||	biological process|perception of sound|TAS|GO:0007605|GOA/IPI|9806553	perception of sound
3343379	Hs.355753	51125	GOLGA7	1,35	6845	10480.4	1	0	0	4.67e-09	7.38e-05	Golgi autoantigen, golgin subfamily a, 7	||GOLGA7||Golgi autoantigen, golgin subfamily a, 7||
3343559	Hs.646490	663	BNIP2	0,74	8103.12	6627.14	0	0	0	8.02e-08	0.000119347	BCL2/adenovirus E1B 19kDa interacting protein 2	||BNIP2||BNIP-2||BCL2/adenovirus E1B 19kD-interacting protein 2||BCL2/adenovirus E1B 19kDa interacting protein 2||BCL2/ADENOVIRUS E1B 19-KD PROTEIN-INTERACTING PROTEIN 2||BCL2/adenovirus E1B 19kD interacting protein 2||	molecular function|GTPase activator activity|TAS|GO:0005096|GOA/IPI|10799524//biological process|anti-apoptosis|TAS|GO:0006916|GOA/IPI|7954800//biological process|apoptosis|IEA|GO:0006915|GOA/IPI|na	GTPase activator activity|anti-apoptosis|apoptosis
3344130	Hs.210995	771	CA12	2,19	2536.88	5943.85	0	0	0	0	1.9e-07	Carbonic anhydrase XII	||CA12||FLJ20151||4.2.1.1||CAXII||HsT18816||CA XII||carbonic dehydratase||carbonic anhydrase XII||carbonic anhydrase XII isoform 1 precursor||carbonic anhydrase XII isoform 2 precursor||	molecular function|carbonate dehydratase activity|TAS|GO:0004089|GOA/IPI|9636197//cellular component|integral to membrane|TAS|GO:0016021|GOA/IPI|9636197//molecular function|lyase activity|IEA|GO:0016829|GOA/IPI|na//biological process|one-carbon compound metabolism|IEA|GO:0006730|GOA/IPI|na//molecular function|zinc ion binding|TAS|GO:0008270|GOA/IPI|9636197	carbonate dehydratase activity|integral to membrane|lyase activity|one-carbon compound metabolism|zinc ion binding
3344738	Hs.534482	79140	CCDC28B	1,33	801.5	1175.11	0	0	0	1.66e-09	0.000228086	Coiled-coil domain containing 28B	||CCDC28B||hypothetical protein MGC1203||Coiled-coil domain containing 28B||
3345564	Hs.155090	10681	GNB5	0,79	1931.64	1509.38	0	0	1	1.56e-05	5.97e-05	Guanine nucleotide binding protein (G protein), beta 5	||GNB5||GB5||GUANINE NUCLEOTIDE-BINDING PROTEIN, BETA-5||guanine nucleotide binding protein (G protein), beta 5||	biological process|G-protein coupled receptor protein signaling pathway|IEA|GO:0007186|GOA/IPI|na//molecular function|GTPase activity|NAS|GO:0003924|GOA/IPI|9606987//cellular component|heterotrimeric G-protein complex|IEA|GO:0005834|GOA/IPI|na//cellular component|heterotrimeric G-protein complex|NAS|GO:0005834|GOA/IPI|na//molecular function|signal transducer activity|IEA|GO:0004871|GOA/IPI|960698…	G-protein coupled receptor protein signaling pathway|GTPase activity|heterotrimeric G-protein complex|heterotrimeric G-protein complex|signal transducer activity|signal transducer activity|signal transduction|signal transduction
3345926	Hs.216653	26268	FBXO9	1,33	2505.5	2951.94	0	0	0	7.36e-08	0.000617564	F-box protein 9	||FBX9||NY-REN-57||FBXO9||F-box protein 9||F-BOX ONLY PROTEIN 9||	biological process|protein ubiquitination|NAS|GO:0016567|GOA/IPI|10531035,10531037//cellular component|ubiquitin ligase complex|NAS|GO:0000151|GOA/IPI|10531035,10531037//molecular function|ubiquitin-protein ligase activity|NAS|GO:0004842|GOA/IPI|10531035,10531037	protein ubiquitination|ubiquitin ligase complex|ubiquitin-protein ligase activity
3346270	Hs.517216	8682	PEA15	1,60	2013	2949.21	0	0	0	7.32e-10	2.88e-06	Phosphoprotein enriched in astrocytes 15	||PEA15||HMAT1||PED||MAT1, MOUSE, HOMOLOG OF||PHOSPHOPROTEIN ENRICHED IN DIABETES||Phosphoprotein enriched in astrocytes 15||PHOSPHOPROTEIN ENRICHED IN ASTROCYTES, 15-KD||MAMMARY TRANSFORMING GENE 1, MOUSE, HOMOLOG OF||	biological process|anti-apoptosis|IDA|GO:0006916|GOA/IPI|10442631//cellular component|microtubule associated complex|NAS|GO:0005875|GOA/IPI|8662970//biological process|negative regulation of glucose import|IDA|GO:0046325|GOA/IPI|9670003//molecular function|protein binding|IPI|GO:0005515|GOA/IPI|10442631//biological process|regulation of apoptosis|IDA|GO:0042981|GOA/IPI|10442631//molecular functio…	anti-apoptosis|microtubule associated complex|negative regulation of glucose import|protein binding|regulation of apoptosis|sugar porter activity|transport
3347333	Hs.432818	55568	GALNT10	0,77	1478	1368.11	0	0	0	9.12e-05	0.000177527	UDP-N-acetyl-alpha-D-galactosamine:polypeptide N-acetylgalactosaminyltransferase 10 (GalNAc-T10)	||GalNAcT10||GALNT10||GalNAc TRANSFERASE 10||UDP-N-acetyl-alpha-D-galactosamine:polypeptide N-acetylgalactosaminyltransferase 10 (GalNAc-T10)||	cellular component|Golgi apparatus|IEA|GO:0005794|GOA/IPI|na//cellular component|integral to membrane|IEA|GO:0016021|GOA/IPI|na//molecular function|manganese ion binding|IEA|GO:0030145|GOA/IPI|na//molecular function|polypeptide N-acetylgalactosaminyltransferase activity|IEA|GO:0004653|GOA/IPI|na//molecular function|sugar binding|IEA|GO:0005529|GOA/IPI|na//molecular function|transferase activity, …	Golgi apparatus|integral to membrane|manganese ion binding|polypeptide N-acetylgalactosaminyltransferase activity|sugar binding|transferase activity, transferring glycosyl groups
3347412	Hs.564847	6638	SNRPN	1,42	3928.11	7041.57	0	0	0	5.82e-09	1.65e-05	Small nuclear ribonucleoprotein polypeptide N	||SNRPN||SNURF||SMN SNRPN UPSTREAM READING FRAME||small nuclear ribonucleoprotein polypeptide N||	molecular function|RNA binding|IEA|GO:0003723|GOA/IPI|na//biological process|mRNA processing|IEA|GO:0006397|GOA/IPI|na//cellular component|nucleus|IEA|GO:0005634|GOA/IPI|na//cellular component|small nucleolar ribonucleoprotein complex|IEA|GO:0005732|GOA/IPI|na	RNA binding|mRNA processing|nucleus|small nucleolar ribonucleoprotein complex
3347512	Hs.626637	4017	LOXL2	0,92	1323	862.385	0	0	0	0.00210819	0.00210819	Lysyl oxidase-like 2	||LOXL2||Lysyl oxidase-like 2||	biological process|aging|TAS|GO:0007568|GOA/IPI|9079631//biological process|cell adhesion|TAS|GO:0007155|GOA/IPI|9079631//molecular function|copper ion binding|IEA|GO:0005507|GOA/IPI|na//molecular function|electron transporter activity|TAS|GO:0005489|GOA/IPI|9079631//cellular component|extracellular space|TAS|GO:0005615|GOA/IPI|9079631//cellular component|membrane|IEA|GO:0016020|GOA/IPI|na//molec…	aging|cell adhesion|copper ion binding|electron transporter activity|extracellular space|membrane|oxidoreductase activity|protein modification|protein-lysine 6-oxidase activity|scavenger receptor activity
3350074	Hs.335808	84108	PCGF6	0,76	3765.17	2714.13	0	0	0	3.57e-06	0.000902304	Polycomb group ring finger 6	||RNF134||PCGF6||MBLR||RING FINGER PROTEIN 134||Polycomb group ring finger 6||MEL18- AND BMI1-LIKE RING FINGER PROTEIN||	molecular function|DNA binding|IEA|GO:0003677|GOA/IPI|na//biological process|protein ubiquitination|IEA|GO:0016567|GOA/IPI|na//cellular component|ubiquitin ligase complex|IEA|GO:0000151|GOA/IPI|na//molecular function|ubiquitin-protein ligase activity|IEA|GO:0004842|GOA/IPI|na//molecular function|zinc ion binding|IEA|GO:0008270|GOA/IPI|na	DNA binding|protein ubiquitination|ubiquitin ligase complex|ubiquitin-protein ligase activity|zinc ion binding
3350358	Hs.503911	4837	NNMT	0,78	1144.84	515.25	0	0	0	1.22e-13	0.000647668	Nicotinamide N-methyltransferase	||NNMT||nicotinamide N-methyltransferase||	molecular function|methyltransferase activity|IEA|GO:0008168|GOA/IPI|na//molecular function|nicotinamide N-methyltransferase activity|TAS|GO:0008112|GOA/IPI|8182091//molecular function|transferase activity|IEA|GO:0016740|GOA/IPI|na	methyltransferase activity|nicotinamide N-methyltransferase activity|transferase activity
3350749	Hs.429608	7905	REEP5	1,29	8443.06	13671.3	0	0	0	2.63e-05	0.000130953	Receptor accessory protein 5	||C5orf18||TB2||D5S346||DP1||REEP5||RECEPTOR EXPRESSION-ENHANCING PROTEIN 5||Receptor accessory protein 5||DELETED IN POLYPOSIS 1||chromosome 5 open reading frame 18||	biological process|biological process unknown|ND|GO:0000004|GOA/IPI|na//cellular component|integral to membrane|NAS|GO:0016021|GOA/IPI|na//molecular function|molecular function unknown|ND|GO:0005554|GOA/IPI|na	biological process unknown|integral to membrane|molecular function unknown
3351196	Hs.465305	55092	TMEM51	0,64	2068.15	1835.67	0	0	0	7.95e-11	5.74e-07	Transmembrane protein 51	||TMEM51||Transmembrane protein 51||
3351636	Hs.438419	55315	SLC29A3	0,78	1023.27	736.375	0	0	0	3.08e-06	0.00107874	Solute carrier family 29 (nucleoside transporters), member 3	||SLC29A3||Solute carrier family 29 (nucleoside transporters), member 3||	cellular component|integral to membrane|IEA|GO:0016021|GOA/IPI|na//cellular component|membrane|IEA|GO:0016020|GOA/IPI|na//molecular function|nucleoside transporter activity|IEA|GO:0005337|GOA/IPI|na//biological process|transport|IEA|GO:0006810|GOA/IPI|na	integral to membrane|membrane|nucleoside transporter activity|transport
3353094	Hs.421608	1933	EEF1B2	0,55	15655.7	7955.21	0	0	0	0	2.49e-14	Eukaryotic translation elongation factor 1 beta 2	||EEF1B1||EEF1B2||ELONGATION FACTOR 1, BETA-2A||EUKARYOTIC TRANSLATION ELONGATION FACTOR 1, BETA-2||eukaryotic translation elongation factor 1 beta 1||Eukaryotic translation elongation factor 1 beta 2||EF1B EUKARYOTIC TRANSLATION ELONGATION FACTOR 1, BETA-1, PSEUDOGENE||	cellular component|eukaryotic translation elongation factor 1 complex|NAS|GO:0005853|GOA/IPI|1886777//biological process|protein biosynthesis|IEA|GO:0006412|GOA/IPI|na//molecular function|translation elongation factor activity|NAS|GO:0003746|GOA/IPI|1886777//biological process|translational elongation|NAS|GO:0006414|GOA/IPI|1886777	eukaryotic translation elongation factor 1 complex|protein biosynthesis|translation elongation factor activity|translational elongation
3353821	Hs.240053	83445	GSG1	0,64	3096.44	1787.94	0	0	0	2.37e-08	7.12e-06	Germ cell associated 1	||GSG1||Germ cell associated 1||
3355379	Hs.485208	7287	TULP1	1,33	13860.3	18501.8	1	0	0	0.000170041	0.000786334	Tubby like protein 1	||TULP1||TUBBY-LIKE PROTEIN 1||Tubby like protein 1||	biological process|sensory perception|IEA|GO:0007600|GOA/IPI|na//biological process|visual perception|TAS|GO:0007601|GOA/IPI|9462750	sensory perception|visual perception
3357072	Hs.124147	22992	FBXL11	0,73	752.25	724.667	0	0	0	5.77e-06	0.000475031	F-box and leucine-rich repeat protein 11	||CXXC8||FBL11||JHDM1A||FBXL11||KIAA1004||CXXC FINGER PROTEIN 8||JMJC DOMAIN-CONTAINING HISTONE DEMETHYLASE 1||F-box and leucine-rich repeat protein 11||	molecular function|DNA binding|IEA|GO:0003677|GOA/IPI|na//biological process|regulation of transcription, DNA-dependent|IEA|GO:0006355|GOA/IPI|na//biological process|ubiquitin cycle|IEA|GO:0006512|GOA/IPI|na//molecular function|zinc ion binding|IEA|GO:0008270|GOA/IPI|na	DNA binding|regulation of transcription, DNA-dependent|ubiquitin cycle|zinc ion binding
3357207	Hs.552810	93183	PIGM	1,46	1490.81	1738.71	0	0	0	4.34e-12	3.52e-07	Phosphatidylinositol glycan anchor biosynthesis, class M	||PIGM||phosphatidylinositol glycan, class M||Phosphatidylinositol glycan anchor biosynthesis, class M||	molecular function|transferase activity, transferring glycosyl groups|IEA|GO:0016757|GOA/IPI|na	transferase activity, transferring glycosyl groups
3357341	Hs.199487	85004	RERG	5.35	1466.16	4482.88	0	0	0	8.01E-11	0.00E+00	RAS-like, estrogen-regulated, growth inhibitor	||RERG||RAS-like, estrogen-regulated, growth inhibitor||	molecular function|GDP binding|TAS|GO:0019003|GOA/IPI|11533059//molecular function|GTP binding|IEA|GO:0005525|GOA/IPI|na//molecular function|GTPase activity|IDA|GO:0003924|GOA/IPI|11533059//cellular component|cytosol|IEP|GO:0005829|GOA/IPI|11533059//molecular function|estrogen receptor binding|NAS|GO:0030331|GOA/IPI|11533059//biological process|negative regulation of cell growth|IDA|GO:0030308|GO…	GDP binding|GTP binding|GTPase activity|cytosol|estrogen receptor binding|negative regulation of cell growth|negative regulation of cell proliferation|nucleus|response to hormone stimulus|small GTPase mediated signal transduction
3501977	Hs.546323	8803	SUCLA2	1,57	2122.45	3791.69	0	0	0	3.03e-10	2.39e-06	Succinate-CoA ligase, ADP-forming, beta subunit	||SUCLA2||A-BETA||ATP-SPECIFIC SUCCINYL-CoA SYNTHETASE, BETA SUBUNIT||SUCCINATE-CoA LIGASE, ADP-FORMING, BETA SUBUNIT||	molecular function|ligase activity|IEA|GO:0016874|GOA/IPI|na//biological process|metabolism|IEA|GO:0008152|GOA/IPI|na//cellular component|mitochondrion|TAS|GO:0005739|GOA/IPI|10727444//molecular function|succinate-CoA ligase (ADP-forming) activity|TAS|GO:0004775|GOA/IPI|10727444//biological process|succinyl-CoA metabolism|TAS|GO:0006104|GOA/IPI|9765291//biological process|succinyl-CoA pathway|NAS…	ligase activity|metabolism|mitochondrion|succinate-CoA ligase (ADP-forming) activity|succinyl-CoA metabolism|succinyl-CoA pathway|tricarboxylic acid cycle
3502133	Hs.191887	10952	SEC61B	0,66	6667	4296.8	0	1	0	4.83e-10	9.74e-06	Sec61 beta subunit	||SEC61B||Sec61 beta subunit||SEC61 COMPLEX, BETA SUBUNIT||	cellular component|endoplasmic reticulum|IEA|GO:0005783|GOA/IPI|na//cellular component|integral to membrane|IEA|GO:0016021|GOA/IPI|na//biological process|protein targeting|IEA|GO:0006605|GOA/IPI|na//biological process|protein transport|IEA|GO:0015031|GOA/IPI|na	endoplasmic reticulum|integral to membrane|protein targeting|protein transport
3502695	Hs.515427	478	ATP1A3	0,78	3762.33	2353.81	0	1	0	6.84e-07	0.00076372	ATPase, Na+/K+ transporting, alpha 3 polypeptide	||3.6.1.37||alpha(III)||ATP1A3||DYT12||3.6.3.9||MGC13276||RDP||SODIUM-POTASSIUM-ATPase, ALPHA-3 POLYPEPTIDE||Na+/K+ ATPase 3||sodium pump 3||sodium/potassium-transporting ATPase alpha-3 chain||sodium-potassium-ATPase, alpha 3 polypeptide||Na+/K+ -ATPase alpha 3 subunit||ATPase, Na+/K+ TRANSPORTING, ALPHA-3 POLYPEPTIDE||ATPase, Na+/K+ transporting, alpha 3 polypeptide||	molecular function|ATP binding|IEA|GO:0005524|GOA/IPI|na//biological process|ATP hydrolysis coupled proton transport|ISS|GO:0015991|GOA/IPI|na//biological process|hydrogen ion homeostasis|ISS|GO:0030641|GOA/IPI|na//molecular function|hydrolase activity|IEA|GO:0016787|GOA/IPI|na//molecular function|hydrolase activity, acting on acid anhydrides, catalyzing transmembrane movement of substances|IEA|G…	ATP binding|ATP hydrolysis coupled proton transport|hydrogen ion homeostasis|hydrolase activity|hydrolase activity, acting on acid anhydrides, catalyzing transmembrane movement of substances|magnesium ion binding|membrane|metabolism|monovalent inorganic cation transporter activity|potassium ion transport|sodium ion transport|sodium:potassium-exchanging ATPase activity|sodium:potassium-exchanging …
3504451	Hs.333418	53827	FXYD5	1,56	1316.8	4599.06	0	0	0	2.47e-10	1.74e-07	FXYD domain containing ion transport regulator 5	||DYSADHERIN||FXYD5||FXYD DOMAIN-CONTAINING ION TRANSPORT REGULATOR 5||FXYD domain containing ion transport regulator 5||	molecular function|actin binding|IDA|GO:0003779|GOA/IPI|11756660//molecular function|cadherin binding|IDA|GO:0045296|GOA/IPI|11756660//cellular component|integral to membrane|IDA|GO:0016021|GOA/IPI|11756660//molecular function|ion channel activity|IEA|GO:0005216|GOA/IPI|na//biological process|ion transport|IEA|GO:0006811|GOA/IPI|na//cellular component|membrane|IEA|GO:0016020|GOA/IPI|na//biologica…	actin binding|cadherin binding|integral to membrane|ion channel activity|ion transport|membrane|microvillus biogenesis|negative regulation of calcium-dependent cell-cell adhesion
3505762	Hs.75914	10959	TMED2	1,71	9668.12	14674.7	1	0	0	8.59e-14	7.62e-07	Transmembrane emp24 domain trafficking protein 2	||TMED2||RNP24||coated vesicle membrane protein||Transmembrane emp24 domain trafficking protein 2||	cellular component|Golgi apparatus|IEA|GO:0005794|GOA/IPI|na//cellular component|integral to membrane|TAS|GO:0016021|GOA/IPI|8663407//biological process|intracellular protein transport|TAS|GO:0006886|GOA/IPI|8663407//cellular component|microsome|TAS|GO:0005792|GOA/IPI|8663407//cellular component|plasma membrane|TAS|GO:0005886|GOA/IPI|8663407//molecular function|protein carrier activity|IEA|GO:000…	Golgi apparatus|integral to membrane|intracellular protein transport|microsome|plasma membrane|protein carrier activity
3505843	Data not found			0,71	3930.6	2778.38	0	0	0	7.69e-09	0.000246344
3506032	Hs.335084	2356	FPGS	0,63	1130.17	867	0	0	0	5.11e-15	8.38e-09	Folylpolyglutamate synthase	||6.3.2.17||FPGS||folylpoly-gamma-glutamate synthetase||folylpolyglutamate synthetase||tetrahydrofolylpolyglutamate synthase||Folylpolyglutamate synthase||FPGS GAT-MINUS AUXOTROPH||folylpolyglutamate synthase isoform a precursor||	molecular function|ATP binding|IEA|GO:0005524|GOA/IPI|na//biological process|biosynthesis|IEA|GO:0009058|GOA/IPI|na//cellular component|cytosol|TAS|GO:0005829|GOA/IPI|7721888//biological process|folic acid and derivative biosynthesis|IEA|GO:0009396|GOA/IPI|na//molecular function|ligase activity|IEA|GO:0016874|GOA/IPI|na//cellular component|mitochondrion|TAS|GO:0005739|GOA/IPI|7721888//biological …	ATP binding|biosynthesis|cytosol|folic acid and derivative biosynthesis|ligase activity|mitochondrion|nucleobase, nucleoside, nucleotide and nucleic acid metabolism|one-carbon compound metabolism|tetrahydrofolylpolyglutamate synthase activity|tetrahydrofolylpolyglutamate synthase activity
3507350	Hs.473087	1503	CTPS	0,65	4637	3905.5	0	0	0	1.09e-14	4.83e-08	CTP synthase	||CTPS||6.3.4.2||CTP synthase||CTP SYNTHETASE||Cytidine 5'-triphosphate synthetase||cytidine 5-prime triphosphate synthetase||	molecular function|CTP synthase activity|TAS|GO:0003883|GOA/IPI|2113467//biological process|glutamine metabolism|IEA|GO:0006541|GOA/IPI|na//molecular function|ligase activity|IEA|GO:0016874|GOA/IPI|na//biological process|nucleobase, nucleoside, nucleotide and nucleic acid metabolism|TAS|GO:0006139|GOA/IPI|2113467//biological process|pyrimidine nucleotide biosynthesis|IEA|GO:0006221|GOA/IPI|na//bi…	CTP synthase activity|glutamine metabolism|ligase activity|nucleobase, nucleoside, nucleotide and nucleic acid metabolism|pyrimidine nucleotide biosynthesis|response to drug
3509102	Hs.251531	5685	PSMA4	0,74	8125.38	7009.06	0	1	0	1.14e-06	0.000200137	Proteasome (prosome, macropain) subunit, alpha type, 4	||PSMA4||Proteasome (prosome, macropain) subunit, alpha type, 4||	cellular component|proteasome core complex (sensu Eukaryota)|IEA|GO:0005839|GOA/IPI|na//molecular function|threonine endopeptidase activity|IEA|GO:0004298|GOA/IPI|na//biological process|ubiquitin-dependent protein catabolism|IEA|GO:0006511|GOA/IPI|na	proteasome core complex (sensu Eukaryota)|threonine endopeptidase activity|ubiquitin-dependent protein catabolism
3509518	Hs.241545	51063	FAM26B	0,63	1186.69	881.5	0	0	0	4.44e-16	2.72e-06	Family with sequence similarity 26, member B	||FAM26B||family with sequence similarity 26, member B||
3510047	Hs.524874	23141	KIAA0692	1,36	706.389	1302.13	1	0	0	4.87e-10	0.000473169	KIAA0692	||KIAA0692||KIAA0692 protein||	cellular component|nuclear membrane|IEA|GO:0005635|GOA/IPI|na	nuclear membrane
3529445	Hs.111779	6678	SPARC	0,73	1540.35	1227.19	0	0	0	6.55e-15	3.61e-06	Secreted protein, acidic, cysteine-rich (osteonectin)	||SPARC||Secreted protein, acidic, cysteine-rich (osteonectin)||	cellular component|basement membrane|IEA|GO:0005604|GOA/IPI|na//molecular function|calcium ion binding|TAS|GO:0005509|GOA/IPI|7034958//molecular function|collagen binding|TAS|GO:0005518|GOA/IPI|7034958//biological process|ossification|TAS|GO:0001503|GOA/IPI|7034958	basement membrane|calcium ion binding|collagen binding|ossification
3529790	Hs.387255	84656	N-PAC	1,32	1267.5	2331.23	1	0	0	0.000149499	0.000267014	Cytokine-like nuclear factor n-pac	||N-PAC||Cytokine-like nuclear factor n-pac||	biological process|pentose-phosphate shunt|IEA|GO:0006098|GOA/IPI|na//molecular function|phosphogluconate dehydrogenase (decarboxylating) activity|IEA|GO:0004616|GOA/IPI|na	pentose-phosphate shunt|phosphogluconate dehydrogenase (decarboxylating) activity
3531115	Hs.335057	4735	SEPT2	0,75	2236.5	1941.14	0	0	0	1.61e-06	0.000777978	Septin 2	||SEPT2||NEDD5||Septin 2||NEURAL PRECURSOR CELL EXPRESSED, DEVELOPMENTALLY DOWNREGULATED 5||	molecular function|GTP binding|IEA|GO:0005525|GOA/IPI|na//molecular function|GTPase activity|ISS|GO:0003924|GOA/IPI|9203580//biological process|cell cycle|IEA|GO:0007049|GOA/IPI|na//cellular component|contractile ring|ISS|GO:0005826|GOA/IPI|9203580//biological process|cytokinesis|ISS|GO:0000910|GOA/IPI|9203580	GTP binding|GTPase activity|cell cycle|contractile ring|cytokinesis
3531615	Hs.473721	6513	SLC2A1	0,68	866.833	705.444	0	1	0	3.83e-08	5.69e-05	Solute carrier family 2 (facilitated glucose transporter), member 1	||SLC2A1||GLUT1||ERYTHROCYTE/HEPATOMA GLUCOSE TRANSPORTER||GLUCOSE TRANSPORTER 1||Solute carrier family 2 (facilitated glucose transporter), member 1||	biological process|carbohydrate transport|IEA|GO:0008643|GOA/IPI|na//biological process|glucose transport|TAS|GO:0015758|GOA/IPI|9462754//molecular function|glucose transporter activity|TAS|GO:0005355|GOA/IPI|9462754//cellular component|integral to membrane|IEA|GO:0016021|GOA/IPI|na//cellular component|membrane|TAS|GO:0016020|GOA/IPI|3028891//cellular component|membrane fraction|TAS|GO:0005624|GO…	carbohydrate transport|glucose transport|glucose transporter activity|integral to membrane|membrane|membrane fraction|sugar porter activity|transporter activity
3531796	Hs.13225	8702	B4GALT4	1,38	1311.14	2349.91	0	0	0	8.07e-10	7.15e-05	UDP-Gal:betaGlcNAc beta 1,4- galactosyltransferase, polypeptide 4	||B4GALT4||BETA-1,4-GALACTOSYLTRANSFERASE 4||UDP-GAL:BETA-GlcNAc BETA-1,4-GALACTOSYLTRANSFERASE, POLYPEPTIDE 4||UDP-Gal:betaGlcNAc beta 1,4- galactosyltransferase, polypeptide 4||	cellular component|Golgi apparatus|IEA|GO:0005794|GOA/IPI|na//molecular function|N-acetyllactosamine synthase activity|IEA|GO:0003945|GOA/IPI|na//biological process|carbohydrate metabolism|IEA|GO:0005975|GOA/IPI|na//molecular function|galactosyltransferase activity|TAS|GO:0008378|GOA/IPI|9792633//cellular component|integral to membrane|TAS|GO:0016021|GOA/IPI|9792633//molecular function|manganese …	Golgi apparatus|N-acetyllactosamine synthase activity|carbohydrate metabolism|galactosyltransferase activity|integral to membrane|manganese ion binding|membrane lipid metabolism|transferase activity, transferring glycosyl groups
3533384	Hs.507162	79720	VPS37B	0,60	3054.2	1950.56	0	0	0	1.1e-11	2.77e-05	Vacuolar protein sorting 37 homolog B (S. cerevisiae)	||VPS37B||hypothetical protein FLJ12750||Vacuolar protein sorting 37 homolog B (S. cerevisiae)||
3533907	Hs.91747	5217	PFN2	0,79	5258	4308.93	0	1	0	0.000810118	0.00206702	Profilin 2	||PFN2||Profilin 2||	molecular function|actin binding|NAS|GO:0003779|GOA/IPI|na//cellular component|actin cytoskeleton|NAS|GO:0015629|GOA/IPI|na//biological process|actin cytoskeleton organization and biogenesis|IEA|GO:0030036|GOA/IPI|na//biological process|cytoskeleton organization and biogenesis|IEA|GO:0007010|GOA/IPI|na//molecular function|phosphatidylinositol-4,5-bisphosphate binding|NAS|GO:0005546|GOA/IPI|na//bi…	actin binding|actin cytoskeleton|actin cytoskeleton organization and biogenesis|cytoskeleton organization and biogenesis|phosphatidylinositol-4,5-bisphosphate binding|regulation of actin polymerization and/or depolymerization
3533971	Hs.91448	11072	DUSP14	1,33	1571.22	2756.44	1	0	0	1.54e-09	0.000219581	Dual specificity phosphatase 14	||DUSP14||MKP6||DUAL-SPECIFICITY PHOSPHATASE 14||MAP KINASE PHOSPHATASE 6||Dual specificity phosphatase 14||	molecular function|hydrolase activity|IEA|GO:0016787|GOA/IPI|na//biological process|protein amino acid dephosphorylation|IEA|GO:0006470|GOA/IPI|na//molecular function|protein tyrosine/serine/threonine phosphatase activity|IEA|GO:0008138|GOA/IPI|na	hydrolase activity|protein amino acid dephosphorylation|protein tyrosine/serine/threonine phosphatase activity
3536432	Hs.535800	153478	KIAA1909	1,28	450.72	662.778	0	0	0	1.5e-10	0.000281375	KIAA1909 protein	||KIAA1909||KIAA1909 protein||	molecular function|GTPase activator activity|IEA|GO:0005096|GOA/IPI|na	GTPase activator activity
3536512	Hs.486434	84749	USP30	1,41	923.688	1478.42	1	0	0	4.28e-12	0.000476339	Ubiquitin specific peptidase 30	||USP30||ubiquitin specific protease 30||Ubiquitin specific peptidase 30||	molecular function|cysteine-type endopeptidase activity|IEA|GO:0004197|GOA/IPI|na//biological process|ubiquitin cycle|IEA|GO:0006512|GOA/IPI|na//molecular function|ubiquitin thiolesterase activity|IEA|GO:0004221|GOA/IPI|na//biological process|ubiquitin-dependent protein catabolism|IEA|GO:0006511|GOA/IPI|na	cysteine-type endopeptidase activity|ubiquitin cycle|ubiquitin thiolesterase activity|ubiquitin-dependent protein catabolism
3536628	Hs.306380	79091	C16orf68	0,75	1103.94	899.375	0	0	0	3.01e-05	0.000896037	Chromosome 16 open reading frame 68	||C16orf68||hypothetical protein MGC2654||Chromosome 16 open reading frame 68||
3537285	Hs.287749	6309	SC5DL	2,26	1463.67	3494	0	0	0	0	3.82e-06	Sterol-C5-desaturase (ERG3 delta-5-desaturase homolog, fungal)-like	||SC5DL||3-@BETA-HYDROXYSTEROID-DELTA-5-DESATURASE||STEROL C5-DESATURASE-LIKE||LATHOSTEROL DEHYDROGENASE||ERG3, CANDIDA GLABRATA, HOMOLOG OF||sterol-C5-desaturase (ERG3 delta-5-desaturase homolog, fungal)-like||	molecular function|C-5 sterol desaturase activity|TAS|GO:0000248|GOA/IPI|8976377//cellular component|endoplasmic reticulum|IEA|GO:0005783|GOA/IPI|na//cellular component|integral to membrane|IEA|GO:0016021|GOA/IPI|na//molecular function|lathosterol oxidase activity|IEA|GO:0050046|GOA/IPI|na//biological process|lipid metabolism|TAS|GO:0006629|GOA/IPI|8976377//biological process|metabolism|IEA|GO:00…	C-5 sterol desaturase activity|endoplasmic reticulum|integral to membrane|lathosterol oxidase activity|lipid metabolism|metabolism|oxidoreductase activity|sterol biosynthesis
3537752	Hs.518475	5984	RFC4	1,46	3081.35	6568.5	1	0	0	2.22e-16	6.57e-07	Replication factor C (activator 1) 4, 37kDa	||RFC4||REPLICATION FACTOR C4||ACTIVATOR 1, 37-KD SUBUNIT||REPLICATION FACTOR C, 37-KD SUBUNIT||replication factor C (activator 1) 4, 37kDa||	molecular function|ATP binding|IEA|GO:0005524|GOA/IPI|na//molecular function|DNA binding|IEA|GO:0003677|GOA/IPI|na//biological process|DNA replication|IEA|GO:0006260|GOA/IPI|na//cellular component|DNA replication factor C complex|TAS|GO:0005663|GOA/IPI|7774928//biological process|DNA strand elongation|TAS|GO:0006271|GOA/IPI|7774928//cellular component|delta-DNA polymerase cofactor complex|TAS|GO:…	ATP binding|DNA binding|DNA replication|DNA replication factor C complex|DNA strand elongation|delta-DNA polymerase cofactor complex|nucleoside-triphosphatase activity|nucleotide binding|nucleus
3541914	Hs.522605	58526	MID1IP1	1,38	628.267	990	0	0	0	6.48e-06	0.000791307	MID1 interacting protein 1 (gastrulation specific G12 homolog (zebrafish))	||MID1IP1||MID1 interacting protein 1 (gastrulation specific G12-like (zebrafish))||MID1 interacting protein 1 (gastrulation specific G12 homolog (zebrafish))||	cellular component|microtubule cytoskeleton|ISS|GO:0015630|GOA/IPI|na//biological process|negative regulation of microtubule depolymerization|ISS|GO:0007026|GOA/IPI|na//cellular component|nucleus|IEA|GO:0005634|GOA/IPI|na//molecular function|protein binding|ISS|GO:0005515|GOA/IPI|na	microtubule cytoskeleton|negative regulation of microtubule depolymerization|nucleus|protein binding
3542212	Hs.528763	6627	SNRPA1	0,74	5887.52	4267.92	0	1	0	0.000101013	0.000928078	Small nuclear ribonucleoprotein polypeptide A'	||SNRPA1||small nuclear ribonucleoprotein polypeptide A'||SMALL NUCLEAR RIBONUCLEOPROTEIN POLYPEPTIDE A-PRIME||	molecular function|RNA binding|IEA|GO:0003723|GOA/IPI|na//biological process|RNA splicing|TAS|GO:0008380|GOA/IPI|2928112//cellular component|snRNP U2|TAS|GO:0005686|GOA/IPI|2928112	RNA binding|RNA splicing|snRNP U2
3542929	Hs.2157	7454	WAS	0,76	1073.56	1064.27	0	0	0	4.58e-05	0.0010509	Wiskott-Aldrich syndrome (eczema-thrombocytopenia)	||WASP||WAS||WAS GENE||WAS PROTEIN||Wiskott-Aldrich syndrome (eczema-thrombocytopenia)||	cellular component|actin cytoskeleton|TAS|GO:0015629|GOA/IPI|8625410//biological process|actin polymerization and/or depolymerization|TAS|GO:0008154|GOA/IPI|8625410//biological process|blood coagulation|TAS|GO:0007596|GOA/IPI|8069912//biological process|defense response|TAS|GO:0006952|GOA/IPI|8069912//biological process|epidermis development|TAS|GO:0008544|GOA/IPI|8069912//biological process|prot…	actin cytoskeleton|actin polymerization and/or depolymerization|blood coagulation|defense response|epidermis development|protein complex assembly|small GTPase regulator activity
3543458	Hs.279761	29082	CHMP4A	0,55	2985.65	1625.5	0	1	0	0	1.39e-09	Chromatin modifying protein 4A	||CHMP4A||chromatin modifying protein 4A||	molecular function|molecular function unknown|IEA|GO:0005554|GOA/IPI|na	molecular function unknown
3546033	Hs.584921	91860	CALML4	0,73	746.75	572.533	0	0	0	3.03e-06	0.000464248	Calmodulin-like 4	||CALML4||Calmodulin-like 4||	molecular function|calcium ion binding|IEA|GO:0005509|GOA/IPI|na//molecular function|motor activity|IEA|GO:0003774|GOA/IPI|na//biological process|muscle development|IEA|GO:0007517|GOA/IPI|na//cellular component|myosin|IEA|GO:0016459|GOA/IPI|na	calcium ion binding|motor activity|muscle development|myosin
3546673	Hs.370895	6185	RPN2	1,49	6730.71	11822.3	0	0	0	4.77e-09	1.64e-06	Ribophorin II	||RPN2||ribophorin II||	biological process|N-linked glycosylation via asparagine|IEA|GO:0018279|GOA/IPI|na//molecular function|dolichyl-diphosphooligosaccharide-protein glycotransferase activity|IEA|GO:0004579|GOA/IPI|na//cellular component|integral to membrane|IEA|GO:0016021|GOA/IPI|na//cellular component|oligosaccharyl transferase complex|IEA|GO:0008250|GOA/IPI|10660554//cellular component|oligosaccharyl transferase c…	N-linked glycosylation via asparagine|dolichyl-diphosphooligosaccharide-protein glycotransferase activity|integral to membrane|oligosaccharyl transferase complex|oligosaccharyl transferase complex|protein modification|transferase activity
3547002	Hs.30743	23532	PRAME	2,48	964.944	2834.46	0	0	0	0	3.38e-06	Preferentially expressed antigen in melanoma	||MAPE||PRAME||OIP4||OPA-INTERACTING PROTEIN 4||Preferentially expressed antigen in melanoma||
3604568	Hs.7570	55330	CNO	0,74	1873.67	1177.38	0	0	1	4.92e-06	0.000847231	Cappuccino homolog (mouse)	||CNO||Cappuccino homolog (mouse)||CAPPUCCINO, MOUSE, HOMOLOG OF||
3606276	Hs.129959	84818	IL17RC	1,37	1047.28	1100.64	1	1	0	3.72e-10	8.39e-05	Interleukin 17 receptor C	||IL17RC||interleukin 17 receptor C||	molecular function|receptor activity|IEA|GO:0004872|GOA/IPI|na	receptor activity
3610257	Hs.150319	92359	CRB3	1,23	423.65	872.091	0	0	0	8.73e-07	3.87e-05	Crumbs homolog 3 (Drosophila)	||CRB3||crumbs homolog 3 (Drosophila)||
3611006	Hs.473163	655	BMP7	0,70	1946.82	1042.88	0	0	0	1.47e-11	6.55e-06	Bone morphogenetic protein 7 (osteogenic protein 1)	||OP-1||OP1||BMP7||bone morphogenetic protein 7 precursor||Bone morphogenetic protein 7 (osteogenic protein 1)||	biological process|cell differentiation|IEA|GO:0030154|GOA/IPI|na//molecular function|cytokine activity|IEA|GO:0005125|GOA/IPI|na//biological process|growth|IEA|GO:0040007|GOA/IPI|na//molecular function|growth factor activity|IEA|GO:0008083|GOA/IPI|na//biological process|skeletal development|TAS|GO:0001501|GOA/IPI|2357959	cell differentiation|cytokine activity|growth|growth factor activity|skeletal development
3614401	Hs.323878	6509	SLC1A4	1,39	785.826	1260.69	0	0	0	3.49e-07	2.61e-05	Solute carrier family 1 (glutamate/neutral amino acid transporter), member 4	||ASCT1||SLC1A4||Solute carrier family 1 (glutamate/neutral amino acid transporter), member 4||	biological process|dicarboxylic acid transport|IEA|GO:0006835|GOA/IPI|na//cellular component|integral to plasma membrane|TAS|GO:0005887|GOA/IPI|8910405//cellular component|membrane|IEA|GO:0016020|GOA/IPI|na//cellular component|membrane fraction|TAS|GO:0005624|GOA/IPI|8910405//biological process|neutral amino acid transport|TAS|GO:0015804|GOA/IPI|8910405//molecular function|neutral amino acid tran…	dicarboxylic acid transport|integral to plasma membrane|membrane|membrane fraction|neutral amino acid transport|neutral amino acid transporter activity|sodium:dicarboxylate symporter activity|symporter activity|transport
3617729	Hs.436996	221692	PHACTR1	1,35	4090.17	5879.5	0	0	0	2.93e-11	8.44e-05	Phosphatase and actin regulator 1	||PHACTR1||KIAA1733||Phosphatase and actin regulator 1||	molecular function|actin binding|IEA|GO:0003779|GOA/IPI|na//molecular function|protein phosphatase inhibitor activity|IEA|GO:0004864|GOA/IPI|na	actin binding|protein phosphatase inhibitor activity
3618410	Hs.521064	79027	ZNF655	1,29	946.579	1670.53	0	0	0	0.00023202	0.00069629	Zinc finger protein 655	||ZNF655||Zinc finger protein 655||	molecular function|DNA binding|IEA|GO:0003677|GOA/IPI|na//molecular function|nucleic acid binding|IEA|GO:0003676|GOA/IPI|na//cellular component|nucleus|IEA|GO:0005634|GOA/IPI|na//biological process|regulation of transcription, DNA-dependent|IEA|GO:0006355|GOA/IPI|na//biological process|transcription|IEA|GO:0006350|GOA/IPI|na//molecular function|zinc ion binding|IEA|GO:0008270|GOA/IPI|na	DNA binding|nucleic acid binding|nucleus|regulation of transcription, DNA-dependent|transcription|zinc ion binding
3621911	Data not found			0,69	1569.19	1226.5	0	0	0	9.93e-11	4.24e-05
3625232	Hs.534619	730943	LOC730943	1,34	2023.62	2796.06	0	0	0	3.16e-07	0.000170165	Similar to sorting nexin associated golgi protein 1	||||LOC730943||Similar to sorting nexin associated golgi protein 1||
3626141	Hs.434213	84270	C9orf89	0,70	1755.68	1582.56	0	0	0	2.17e-05	4.15e-05	Chromosome 9 open reading frame 89	||C9orf89||Chromosome 9 open reading frame 89||
3627167	Hs.17883	5496	PPM1G	0,71	4459.64	3322.82	0	0	0	9.96e-06	0.000364518	Protein phosphatase 1G (formerly 2C), magnesium-dependent, gamma isoform	||PPM1G||PP2CG||PP2C-GAMMA||PROTEIN PHOSPHATASE, MAGNESIUM-DEPENDENT, 1G||PROTEIN PHOSPHATASE 2C, GAMMA ISOFORM||PROTEIN PHOSPHATASE, MAGNESIUM-DEPENDENT, 1, GAMMA ISOFORM||protein phosphatase 1G (formerly 2C), magnesium-dependent, gamma isoform||	biological process|cell cycle arrest|TAS|GO:0007050|GOA/IPI|9271424//molecular function|hydrolase activity|IEA|GO:0016787|GOA/IPI|na//molecular function|magnesium ion binding|IEA|GO:0000287|GOA/IPI|na//molecular function|manganese ion binding|IEA|GO:0030145|GOA/IPI|na//cellular component|nucleus|TAS|GO:0005634|GOA/IPI|9271424//biological process|protein amino acid dephosphorylation|TAS|GO:0006470…	cell cycle arrest|hydrolase activity|magnesium ion binding|manganese ion binding|nucleus|protein amino acid dephosphorylation|protein phosphatase type 2C activity|protein serine/threonine phosphatase complex
3627962	Hs.478481	10195	ALG3	1,37	2634.88	4512.15	1	0	0	8.11e-08	0.000105946	Asparagine-linked glycosylation 3 homolog (S. cerevisiae, alpha-1,3-mannosyltransferase)	||ALG3||NOT56L||NOT56-LIKE PROTEIN||ALG3, S. CEREVISIAE, HOMOLOG OF||asparagine-linked glycosylation 3 homolog (yeast, alpha-1,3-mannosyltransferase)||Asparagine-linked glycosylation 3 homolog (S. cerevisiae, alpha-1,3-mannosyltransferase)||	cellular component|endoplasmic reticulum|IEA|GO:0005783|GOA/IPI|na//cellular component|integral to endoplasmic reticulum membrane|NAS|GO:0030176|GOA/IPI|na//cellular component|integral to membrane|IEA|GO:0016021|GOA/IPI|na//molecular function|mannosyltransferase activity|IEA|GO:0000030|GOA/IPI|na//biological process|protein amino acid glycosylation|NAS|GO:0006486|GOA/IPI|na//molecular function|tr…	endoplasmic reticulum|integral to endoplasmic reticulum membrane|integral to membrane|mannosyltransferase activity|protein amino acid glycosylation|transferase activity, transferring glycosyl groups
3628290	Hs.269944	23788	MTCH2	1,47	1072	1613	0	0	0	1.41e-10	5.05e-05	Mitochondrial carrier homolog 2 (C. elegans)	||MTCH2||mitochondrial carrier homolog 2 (C. elegans)||	molecular function|binding|IEA|GO:0005488|GOA/IPI|na//cellular component|integral to membrane|IEA|GO:0016021|GOA/IPI|na//cellular component|membrane|IEA|GO:0016020|GOA/IPI|na//biological process|transport|IEA|GO:0006810|GOA/IPI|na	binding|integral to membrane|membrane|transport
3630840	Hs.289347	9249	DHRS3	1,53	367.846	597.455	0	0	0	5.57e-14	2.96e-07	Dehydrogenase/reductase (SDR family) member 3	||DHRS3||dehydrogenase/reductase (SDR family) member 3||	molecular function|alcohol dehydrogenase activity|IEA|GO:0004022|GOA/IPI|na//molecular function|electron transporter activity|TAS|GO:0005489|GOA/IPI|9705317//biological process|fatty acid metabolism|TAS|GO:0006631|GOA/IPI|9705317//cellular component|integral to membrane|IEA|GO:0016021|GOA/IPI|na//biological process|metabolism|IEA|GO:0008152|GOA/IPI|na//molecular function|nucleotide binding|TAS|GO…	alcohol dehydrogenase activity|electron transporter activity|fatty acid metabolism|integral to membrane|metabolism|nucleotide binding|oxidoreductase activity|visual perception
3632525	Data not found			0,74	9190.11	6803.17	0	0	0	2.36e-07	0.000157776
3632896	Hs.368171	94097	SFXN5	0,64	1369.92	979.2	0	1	0	7.8e-12	2.25e-06	Sideroflexin 5	||SFXN5||Sideroflexin 5||	biological process|cation transport|IEA|GO:0006812|GOA/IPI|na//molecular function|cation transporter activity|IEA|GO:0008324|GOA/IPI|na//cellular component|integral to membrane|IEA|GO:0016021|GOA/IPI|na//biological process|iron ion transport|IEA|GO:0006826|GOA/IPI|na//cellular component|membrane|IEA|GO:0016020|GOA/IPI|na//cellular component|mitochondrion|IEA|GO:0005739|GOA/IPI|na//biological proc…	cation transport|cation transporter activity|integral to membrane|iron ion transport|membrane|mitochondrion|transport
3636442	Hs.132441	115123	MARCH3	1,39	1417	1861.56	1	0	0	2.75e-11	3.16e-05	Membrane-associated ring finger (C3HC4) 3	||MARCH3||membrane-associated ring finger (C3HC4) 3||	cellular component|integral to membrane|IEA|GO:0016021|GOA/IPI|na//biological process|protein ubiquitination|IEA|GO:0016567|GOA/IPI|na//cellular component|ubiquitin ligase complex|IEA|GO:0000151|GOA/IPI|na//molecular function|ubiquitin-protein ligase activity|IEA|GO:0004842|GOA/IPI|na//molecular function|zinc ion binding|IEA|GO:0008270|GOA/IPI|na	integral to membrane|protein ubiquitination|ubiquitin ligase complex|ubiquitin-protein ligase activity|zinc ion binding
3636604	Hs.478481	10195	ALG3	1,36	2751.67	3941.33	0	0	0	9.98e-08	0.000136651	Asparagine-linked glycosylation 3 homolog (S. cerevisiae, alpha-1,3-mannosyltransferase)	||ALG3||NOT56L||NOT56-LIKE PROTEIN||ALG3, S. CEREVISIAE, HOMOLOG OF||asparagine-linked glycosylation 3 homolog (yeast, alpha-1,3-mannosyltransferase)||Asparagine-linked glycosylation 3 homolog (S. cerevisiae, alpha-1,3-mannosyltransferase)||	cellular component|endoplasmic reticulum|IEA|GO:0005783|GOA/IPI|na//cellular component|integral to endoplasmic reticulum membrane|NAS|GO:0030176|GOA/IPI|na//cellular component|integral to membrane|IEA|GO:0016021|GOA/IPI|na//molecular function|mannosyltransferase activity|IEA|GO:0000030|GOA/IPI|na//biological process|protein amino acid glycosylation|NAS|GO:0006486|GOA/IPI|na//molecular function|tr…	endoplasmic reticulum|integral to endoplasmic reticulum membrane|integral to membrane|mannosyltransferase activity|protein amino acid glycosylation|transferase activity, transferring glycosyl groups
3637007	Hs.255973	23741	EID1	0,74	3383.55	3360.2	0	0	0	1.96e-06	0.00177335	EP300 interacting inhibitor of differentiation 1	||C15ORF3||EID1||CRI1||CREBBP/EP300 inhibitor 1||CREBBP/EP300 INHIBITORY PROTEIN 1||E1A-LIKE INHIBITOR OF DIFFERENTIATION 1||EP300 interacting inhibitor of differentiation 1||CHROMOSOME 15 OPEN READING FRAME 3||	biological process|biological process unknown|ND|GO:0000004|GOA/IPI|11073990//cellular component|cellular component unknown|ND|GO:0008372|GOA/IPI|11073990//molecular function|protein binding|TAS|GO:0005515|GOA/IPI|11073990	biological process unknown|cellular component unknown|protein binding
3637449	Hs.578450	23184	MESDC2	1,43	2203.94	3776.71	0	0	0	1.15e-11	4.79e-06	Mesoderm development candidate 2	||MESDC2||KIAA0081||MESODERM DEVELOPMENT GENE||Mesoderm development candidate 2||BOCA, DROSOPHILA, HOMOLOG OF||MESODERM DEVELOPMENT CANDIDATE GENE 2||	cellular component|cellular component unknown|ND|GO:0008372|GOA/IPI|na//biological process|mesoderm development|NAS|GO:0007498|GOA/IPI|11247670//molecular function|molecular function unknown|ND|GO:0005554|GOA/IPI|na	cellular component unknown|mesoderm development|molecular function unknown
3638681	Hs.502328	960	CD44	0,67	5001.55	4176.62	0	0	1	2.71e-13	1.66e-06	CD44 molecule (Indian blood group)	||ECMR-III||MGC10468||MUTCH-I||MDU2||MDU3||CD44||MC56||LHR||Pgp1||MIC4||CDW44 antigen||Hermes antigen||hyaluronate receptor||heparan sulfate proteoglycan||phagocytic glycoprotein I||INLU-RELATED p80 GLYCOPROTEIN||extracellular matrix receptor-III||cell surface glycoprotein CD44||CD44 epithelial domain (CD44E)||antigen gp90 homing receptor||cell adhesion molecule (CD44)||GP90 lymphocyte homing/adh…	biological process|cell adhesion|IEA|GO:0007155|GOA/IPI|na//biological process|cell-cell adhesion|NAS|GO:0016337|GOA/IPI|1922057//biological process|cell-matrix adhesion|NAS|GO:0007160|GOA/IPI|1922057//molecular function|collagen binding|NAS|GO:0005518|GOA/IPI|2471973//molecular function|hyaluronic acid binding|IEA|GO:0005540|GOA/IPI|1991450//molecular function|hyaluronic acid binding|NAS|GO:0005…	cell adhesion|cell-cell adhesion|cell-matrix adhesion|collagen binding|hyaluronic acid binding|hyaluronic acid binding|integral to membrane|integral to plasma membrane|membrane|protein binding|receptor activity
3640176	Hs.126248	1299	COL9A3	1,39	509.118	808.438	0	0	0	1.97e-06	0.000284247	Collagen, type IX, alpha 3	||IDD||DJ885L7.4.1||MED||EDM3||COL9A3||collagen IX, alpha-3 polypeptide||COLLAGEN, TYPE IX, ALPHA-3||alpha 3 type IX collagen||collagen, type IX, alpha 3||	cellular component|collagen type IX|TAS|GO:0005594|GOA/IPI|8586434//cellular component|cytoplasm|IEA|GO:0005737|GOA/IPI|na//cellular component|extracellular matrix (sensu Metazoa)|IEA|GO:0005578|GOA/IPI|na//biological process|phosphate transport|IEA|GO:0006817|GOA/IPI|na//molecular function|structural molecule activity|IEA|GO:0005198|GOA/IPI|na	collagen type IX|cytoplasm|extracellular matrix (sensu Metazoa)|phosphate transport|structural molecule activity
3686686	Hs.61184	51634	RBMX2	0,77	1467.31	1487.62	0	0	0	2.76e-05	0.000706632	RNA binding motif protein, X-linked 2	||RBMX2||RNA binding motif protein, X-linked 2||	molecular function|RNA binding|IEA|GO:0003723|GOA/IPI|na//molecular function|nucleotide binding|IEA|GO:0000166|GOA/IPI|na	RNA binding|nucleotide binding
3688606	Hs.437422	2036	EPB41L1	1,79	1904	3885.07	1	0	0	0	1.18e-12	Erythrocyte membrane protein band 4.1-like 1	||MGC11072||KIAA0338||4.1N||EPB41L1||neuronal protein 4.1||neuron-type nonerythroid protein 4.1||NONERYTHROID PROTEIN 4.1, NEURON TYPE||Erythrocyte membrane protein band 4.1-like 1||erythrocyte membrane protein band 4.1-like 1 isoform a||erythrocyte membrane protein band 4.1-like 1 isoform b||	molecular function|actin binding|IEA|GO:0003779|GOA/IPI|na//molecular function|binding|IEA|GO:0005488|GOA/IPI|na//biological process|cortical actin cytoskeleton organization and biogenesis|IEA|GO:0030866|GOA/IPI|na//cellular component|cytoplasm|IEA|GO:0005737|GOA/IPI|na//cellular component|cytoskeleton|IEA|GO:0005856|GOA/IPI|na//cellular component|membrane|IEA|GO:0016020|GOA/IPI|na//molecular fun…	actin binding|binding|cortical actin cytoskeleton organization and biogenesis|cytoplasm|cytoskeleton|membrane|structural molecule activity
3689007	In multiple clusters		TRADD*	1,76	1413.59	2285.93	1	0	0	0	2.54e-06
3826638	Hs.486502	4893	NRAS	0,58	3126	2308.31	0	0	0	0	6.18e-13	Neuroblastoma RAS viral (v-ras) oncogene homolog	||NRAS||NRAS1||ONCOGENE NRAS||NEUROBLASTOMA RAS VIRAL ONCOGENE HOMOLOG||neuroblastoma RAS viral (v-ras) oncogene homolog||	molecular function|GTP binding|IEA|GO:0005525|GOA/IPI|na//molecular function|GTPase activity|NR|GO:0003924|GOA/IPI|na//biological process|regulation of cell cycle|NAS|GO:0000074|GOA/IPI|8607982//biological process|small GTPase mediated signal transduction|IEA|GO:0007264|GOA/IPI|na	GTP binding|GTPase activity|regulation of cell cycle|small GTPase mediated signal transduction
3830110	Hs.55028	55839	CENPN	0,77	3206.12	2077.07	0	1	0	0.000110132	0.000756406	Centromere protein N	||CENPN||Centromere protein N||uncharacterized bone marrow protein BM039||
3830245	Hs.317190	55572	FOXRED1	1,53	1314.71	2287.85	1	0	0	1.74e-08	0.000567315	FAD-dependent oxidoreductase domain containing 1	||FOXRED1||hypothetical protein H17||FAD-dependent oxidoreductase domain containing 1||	cellular component|cellular component unknown|ND|GO:0008372|GOA/IPI|na//biological process|electron transport|IEA|GO:0006118|GOA/IPI|na//molecular function|oxidoreductase activity|IEA|GO:0016491|GOA/IPI|na	cellular component unknown|electron transport|oxidoreductase activity
3830728	Hs.519632	8841	HDAC3	1,31	4660.11	7232.93	0	0	0	1.57e-09	0.000633234	Histone deacetylase 3	||HDAC3||Histone deacetylase 3||	biological process|anti-apoptosis|TAS|GO:0006916|GOA/IPI|10777477//biological process|chromatin modification|TAS|GO:0016568|GOA/IPI|12711221//cellular component|cytoplasm|TAS|GO:0005737|GOA/IPI|12711221//molecular function|histone deacetylase activity|TAS|GO:0004407|GOA/IPI|12711221//cellular component|histone deacetylase complex|TAS|GO:0000118|GOA/IPI|12711221//biological process|histone deacety…	anti-apoptosis|chromatin modification|cytoplasm|histone deacetylase activity|histone deacetylase complex|histone deacetylation|hydrolase activity|nucleus|regulation of cell cycle|regulation of transcription, DNA-dependent|transcription|transcription factor binding
3834208	Data not found			0,59	12134.1	9644.81	0	0	0	0	1.06e-10
3836311	Hs.524250	23710	GABARAPL1	1,41	1179.2	1730.6	1	0	0	9.04e-09	0.00075677	GABA(A) receptor-associated protein like 1	||GABARAPL1||GEC1||GABARAP-LIKE PROTEIN 1||GABA(A) receptor-associated protein like 1||GLANDULAR EPITHELIAL CELL PROTEIN 1||GABA-A RECEPTOR-ASSOCIATED PROTEIN-LIKE PROTEIN 1||	molecular function|GABA receptor binding|ISS|GO:0050811|GOA/IPI|na//molecular function|beta-tubulin binding|ISS|GO:0048487|GOA/IPI|na//cellular component|plasma membrane|ISS|GO:0005886|GOA/IPI|na//molecular function|protein binding|ISS|GO:0005515|GOA/IPI|na//biological process|protein targeting|ISS|GO:0006605|GOA/IPI|na//biological process|synaptic transmission|ISS|GO:0007268|GOA/IPI|na	GABA receptor binding|beta-tubulin binding|plasma membrane|protein binding|protein targeting|synaptic transmission
3836755	Hs.533357	3202	HOXA5	0,76	1839.35	1678.42	0	0	0	1.01e-06	0.000261981	Homeobox A5	||HOXA5||HOX1C||HOMEOBOX 1C||Homeobox A5||homeo box A5||Hox-1.3, MOUSE, HOMOLOG OF||	biological process|development|NAS|GO:0007275|GOA/IPI|na//cellular component|nucleus|NAS|GO:0005634|GOA/IPI|na//biological process|regulation of transcription, DNA-dependent|NAS|GO:0006355|GOA/IPI|na//molecular function|transcription factor activity|NAS|GO:0003700|GOA/IPI|na	development|nucleus|regulation of transcription, DNA-dependent|transcription factor activity
3837453	Hs.301478	79789	CLMN	1,45	4561.61	5997.06	0	0	0	4.72e-06	0.000718327	Calmin (calponin-like, transmembrane)	||CLMN||Calmin (calponin-like, transmembrane)||	molecular function|actin binding|IEA|GO:0003779|GOA/IPI|na//cellular component|integral to membrane|IEA|GO:0016021|GOA/IPI|na	actin binding|integral to membrane
3838280	Hs.634586	90407	TMEM41A	1,32	2236.29	2824.57	1	0	0	7.64e-08	0.000635258	Transmembrane protein 41A	||TMEM41A||transmembrane protein 41A||
3929120	Hs.435741	55827	IQWD1	1,46	8505.12	11920.4	0	0	0	2.96e-12	1.58e-06	IQ motif and WD repeats 1	||IQWD1||IQ motif and WD repeats 1||
3929933	Hs.438231	7980	TFPI2	0,50	1127.6	1073.18	0	0	0	1.11e-16	7.64e-05	Tissue factor pathway inhibitor 2	||PP5||TFPI2||REF1||PLACENTAL PROTEIN 5||Tissue factor pathway inhibitor 2||RETINAL PIGMENT EPITHELIUM CELL FACTOR 1||	biological process|blood coagulation|IEA|GO:0007596|GOA/IPI|na//cellular component|extracellular matrix (sensu Metazoa)|TAS|GO:0005578|GOA/IPI|8914837//molecular function|extracellular matrix structural constituent|TAS|GO:0005201|GOA/IPI|8914837//molecular function|serine-type endopeptidase inhibitor activity|NR|GO:0004867|GOA/IPI|na	blood coagulation|extracellular matrix (sensu Metazoa)|extracellular matrix structural constituent|serine-type endopeptidase inhibitor activity
3931805	Hs.199625	10456	HAX1	1,38	3532.94	4596.5	0	0	0	0	1.91e-05	HCLS1 associated protein X-1	||HAX1||HCLS1-ASSOCIATED PROTEIN X1||HCLS1 associated protein X-1||	cellular component|actin cytoskeleton|NAS|GO:0015629|GOA/IPI|10760273//cellular component|endoplasmic reticulum|TAS|GO:0005783|GOA/IPI|9058808//molecular function|interleukin-1 binding|IDA|GO:0019966|GOA/IPI|11554782//cellular component|mitochondrion|TAS|GO:0005739|GOA/IPI|9058808//cellular component|nuclear membrane|TAS|GO:0005635|GOA/IPI|9058808//molecular function|protein N-terminus binding|ID…	actin cytoskeleton|endoplasmic reticulum|interleukin-1 binding|mitochondrion|nuclear membrane|protein N-terminus binding|soluble fraction
3933607	Hs.118354	3133	HLA-E	1,56	2136.22	3986.69	0	0	0	7.02e-12	3.26e-05	Major histocompatibility complex, class I, E	||HLA-6.2||HLA-E||EA2.1||HLAE||EA1.2||DKFZp686P19218||lymphocyte antigen||HLA-E HISTOCOMPATIBILITY TYPE||MHC HLA-E alpha-1||MHC HLA-E alpha-2.1||MHC class I antigen||QA1, MOUSE, HOMOLOG OF||major histocompatibility complex, class I, E||major histocompatibility complex, class I, E precursor||HLA class I histocompatibility antigen, E alpha chain||	cellular component|MHC class I protein complex|IEA|GO:0042612|GOA/IPI|na//molecular function|MHC class I receptor activity|TAS|GO:0030106|GOA/IPI|3260916//biological process|antigen presentation, endogenous antigen|IEA|GO:0019883|GOA/IPI|na//biological process|antigen processing, endogenous antigen via MHC class I|IEA|GO:0019885|GOA/IPI|na//cellular component|integral to membrane|IEA|GO:0016021|G…	MHC class I protein complex|MHC class I receptor activity|antigen presentation, endogenous antigen|antigen processing, endogenous antigen via MHC class I|integral to membrane
3934714	Hs.409081	8564	KMO	1,64	300.8	810.875	0	0	0	1.11e-14	1.7e-07	Kynurenine 3-monooxygenase (kynurenine 3-hydroxylase)	||KMO||Kynurenine 3-monooxygenase (kynurenine 3-hydroxylase)||	biological process|electron transport|IEA|GO:0006118|GOA/IPI|na//molecular function|electron transporter activity|TAS|GO:0005489|GOA/IPI|9237672//molecular function|kynurenine 3-monooxygenase activity|TAS|GO:0004502|GOA/IPI|9237672//biological process|metabolism|TAS|GO:0008152|GOA/IPI|9237672//molecular function|monooxygenase activity|IEA|GO:0004497|GOA/IPI|na	electron transport|electron transporter activity|kynurenine 3-monooxygenase activity|metabolism|monooxygenase activity
3936410	Hs.269990	84173	RBED1	1,28	1337.36	1757.27	0	0	0	7.83e-06	0.00123335	RNA binding motif and ELMO/CED-12 domain 1	||RBED1||RNA binding motif and ELMO/CED-12 domain 1||RNA binding motif and ELMO domain 1||	biological process|apoptosis|IEA|GO:0006915|GOA/IPI|na//cellular component|cytoskeleton|IEA|GO:0005856|GOA/IPI|na//biological process|phagocytosis|IEA|GO:0006909|GOA/IPI|na	apoptosis|cytoskeleton|phagocytosis
3936492	Hs.459630	57799	RAB40C	0,74	1961.75	1535.5	0	0	0	1.73e-05	0.000372021	RAB40C, member RAS oncogene family	||RAB40C||RAB40C, member RAS oncogene family||	molecular function|GTP binding|IEA|GO:0005525|GOA/IPI|na//biological process|protein transport|IEA|GO:0015031|GOA/IPI|na//biological process|small GTPase mediated signal transduction|IEA|GO:0007264|GOA/IPI|na	GTP binding|protein transport|small GTPase mediated signal transduction
3940845	Hs.441708	90381	C15orf42	0,77	1166.42	1014.17	0	1	0	3.22e-05	0.000728881	Chromosome 15 open reading frame 42	||MGC45866||C15orf42||leucine-rich repeat kinase 1||Chromosome 15 open reading frame 42||
3943339	Hs.317190	55572	FOXRED1	1,67	1361.94	3807.93	0	0	0	0	5.15e-10	FAD-dependent oxidoreductase domain containing 1	||FOXRED1||hypothetical protein H17||FAD-dependent oxidoreductase domain containing 1||	cellular component|cellular component unknown|ND|GO:0008372|GOA/IPI|na//biological process|electron transport|IEA|GO:0006118|GOA/IPI|na//molecular function|oxidoreductase activity|IEA|GO:0016491|GOA/IPI|na	cellular component unknown|electron transport|oxidoreductase activity
3944959	Hs.282326	1827	DSCR1	1,92	2731.24	4558.75	1	0	0	0	2.66e-08	Down syndrome critical region gene 1	||RCN1||MCIP1||DSC1||DSCR1||CSP1||adapt78 protein||modulatory calcineurin-interacting protein 1||near DSCR proline-rich protein||MODULATORY CALINEURIN-INTERACTING PROTEIN 1||calcipressin 1 isoform a||calcipressin 1 isoform b||calcipressin 1 isoform c||myocyte-enriched calcineurin-interacting protein 1||regulator of calcineurin 1||calcium and oxidant-inducible mRNA||Down syndrome candidate region …	biological process|calcium-mediated signaling|IEA|GO:0019722|GOA/IPI|na//biological process|central nervous system development|TAS|GO:0007417|GOA/IPI|8595418//biological process|circulation|TAS|GO:0008015|GOA/IPI|8595418//cellular component|nucleus|TAS|GO:0005634|GOA/IPI|8595418//biological process|signal transduction|TAS|GO:0007165|GOA/IPI|8595418//molecular function|transcription factor activit…	calcium-mediated signaling|central nervous system development|circulation|nucleus|signal transduction|transcription factor activity
3946312	Hs.534307	896	CCND3	1,30	2085.54	3000.81	0	0	0	1.55e-06	0.000648339	Cyclin D3	||CCND3||cyclin D3||D3-type cyclin||G1/S-specific cyclin D3||	biological process|cytokinesis|IEA|GO:0000910|GOA/IPI|na//cellular component|nucleus|NR|GO:0005634|GOA/IPI|na//biological process|regulation of cell cycle|TAS|GO:0000074|GOA/IPI|1386336	cytokinesis|nucleus|regulation of cell cycle
3951804	Hs.462913	84311	MRPL45	1,36	2989.35	3712.38	0	0	0	4.85e-08	0.000345323	Mitochondrial ribosomal protein L45	||MRPL45||mitochondrial ribosomal protein L45||	biological process|intracellular protein transport|IEA|GO:0006886|GOA/IPI|na//cellular component|mitochondrial inner membrane presequence translocase complex|IEA|GO:0005744|GOA/IPI|na//cellular component|mitochondrion|NAS|GO:0005739|GOA/IPI|na//biological process|protein biosynthesis|NAS|GO:0006412|GOA/IPI|na//molecular function|protein translocase activity|IEA|GO:0015450|GOA/IPI|na//cellular com…	intracellular protein transport|mitochondrial inner membrane presequence translocase complex|mitochondrion|protein biosynthesis|protein translocase activity|ribonucleoprotein complex|structural constituent of ribosome
3952196	Hs.151536	5872	RAB13	1,29	3866.7	5305.94	0	0	0	2.03e-07	0.000735073	RAB13, member RAS oncogene family	||RAB13||RAS-ASSOCIATED PROTEIN RAB13||RAB13, member RAS oncogene family||	molecular function|GTP binding|IEA|GO:0005525|GOA/IPI|na//molecular function|GTPase activity|TAS|GO:0003924|GOA/IPI|8294494//biological process|cell adhesion|TAS|GO:0007155|GOA/IPI|8294494//biological process|protein transport|IEA|GO:0015031|GOA/IPI|na//biological process|small GTPase mediated signal transduction|IEA|GO:0007264|GOA/IPI|na//cellular component|tight junction|TAS|GO:0005923|GOA/IPI|…	GTP binding|GTPase activity|cell adhesion|protein transport|small GTPase mediated signal transduction|tight junction|vesicle-mediated transport
3952523	Hs.298713	387695	C10orf99	1,27	7859	8088.81	1	0	0	6.39e-09	0.000979348	Chromosome 10 open reading frame 99	||C10orf99||Chromosome 10 open reading frame 99||
3953287	Hs.462445	27077	EPPB9	1,48	832.75	1267	0	0	0	1.02e-09	1.36e-05	B9 protein	||EPPB9||B9 protein||
3953868	Hs.522662	90121	TSR2	1,38	1767.62	2668.62	0	0	0	2.85e-08	0.000311824	TSR2, 20S rRNA accumulation, homolog (S. cerevisiae)	||TSR2||RP1-112K5.2||hypothetical protein DT1P1A10||TSR2, 20S rRNA accumulation, homolog (S. cerevisiae)||
3954155	Data not found			2,47	780.312	1881.12	0	0	0	0	2.82e-13
3954312	Hs.440534	54495	TXNDC10	1,42	2035	2874	0	0	0	2.98e-07	0.000628377	Thioredoxin domain containing 10	||TXNDC10||Thioredoxin domain containing 10||
3957327	Hs.410231	55668	C14orf118	1,30	2263.4	2930.93	0	0	0	8.06e-07	0.00105267	Chromosome 14 open reading frame 118	||C14orf118||Chromosome 14 open reading frame 118||
3957848	Hs.438863	10062	NR1H3	1,38	1452.55	2234	1	0	0	6.85e-12	2.36e-05	Nuclear receptor subfamily 1, group H, member 3	||NR1H3||LXRA||LX RECEPTOR, ALPHA||LIVER X RECEPTOR, ALPHA||nuclear receptor subfamily 1, group H, member 3||	cellular component|nucleus|TAS|GO:0005634|GOA/IPI|7744246//biological process|regulation of transcription, DNA-dependent|IEA|GO:0006355|GOA/IPI|na//molecular function|steroid hormone receptor activity|IEA|GO:0003707|GOA/IPI|na//molecular function|thyroid hormone receptor activity|IEA|GO:0004887|GOA/IPI|na//biological process|transcription|IEA|GO:0006350|GOA/IPI|na//molecular function|transcriptio…	nucleus|regulation of transcription, DNA-dependent|steroid hormone receptor activity|thyroid hormone receptor activity|transcription|transcription coactivator activity|transcription factor activity
3959857	Hs.319334	4678	NASP	0,73	2903.26	2360.46	0	0	0	1.46e-07	0.00117323	Nuclear autoantigenic sperm protein (histone-binding)	||NASP||N1/N2, XENOPUS, HOMOLOG OF||Nuclear autoantigenic sperm protein (histone-binding)||	biological process|DNA packaging|TAS|GO:0006323|GOA/IPI|1426632//molecular function|binding|IEA|GO:0005488|GOA/IPI|na//cellular component|nucleus|TAS|GO:0005634|GOA/IPI|1426632//biological process|spermatogenesis|TAS|GO:0007283|GOA/IPI|1426632	DNA packaging|binding|nucleus|spermatogenesis
3997377	Hs.518424	4711	NDUFB5	1,51	6339.51	9507.93	1	0	0	0	2.94e-07	NADH dehydrogenase (ubiquinone) 1 beta subcomplex, 5, 16kDa	||NDUFB5||NADH-UBIQUINONE OXIDOREDUCTASE 1 BETA SUBCOMPLEX, 5||NADH dehydrogenase (ubiquinone) 1 beta subcomplex, 5, 16kDa||	molecular function|NADH dehydrogenase (ubiquinone) activity|TAS|GO:0008137|GOA/IPI|9425316//molecular function|NADH dehydrogenase activity|IEA|GO:0003954|GOA/IPI|na//biological process|mitochondrial electron transport, NADH to ubiquinone|TAS|GO:0006120|GOA/IPI|9425316//cellular component|mitochondrion|IEA|GO:0005739|GOA/IPI|na//molecular function|oxidoreductase activity|IEA|GO:0016491|GOA/IPI|na	NADH dehydrogenase (ubiquinone) activity|NADH dehydrogenase activity|mitochondrial electron transport, NADH to ubiquinone|mitochondrion|oxidoreductase activity
3997534	Hs.492208	4683	NBN	0,76	1843.17	1283.06	0	1	0	0.000228419	0.00153828	Nibrin	||NBN||Nibrin||NBS1 GENE||Nijmegen breakage syndrome 1 (nibrin)||p95 PROTEIN OF THE MRE11/RAD50 COMPLEX||	biological process|cell cycle checkpoint|TAS|GO:0000075|GOA/IPI|9590180//molecular function|damaged DNA binding|TAS|GO:0003684|GOA/IPI|9590180//biological process|double-strand break repair|TAS|GO:0006302|GOA/IPI|9590180//cellular component|nucleus|TAS|GO:0005634|GOA/IPI|9590180	cell cycle checkpoint|damaged DNA binding|double-strand break repair|nucleus
3997566	Hs.344400	10200	MPHOSPH6	1,67	4122.44	6085.44	0	0	0	1.24e-13	8.52e-07	M-phase phosphoprotein 6	||MPP6||MPHOSPH6||M-phase phosphoprotein 6||	biological process|M phase of mitotic cell cycle|TAS|GO:0000087|GOA/IPI|8885239//cellular component|nucleus|IEA|GO:0005634|GOA/IPI|na//biological process|regulation of cell cycle|TAS|GO:0000074|GOA/IPI|8885239	M phase of mitotic cell cycle|nucleus|regulation of cell cycle
4024984	Data not found			1,47	7109.56	7158.42	0	0	0	2.61e-10	0.000165413
4075453	Data not found			0,67	12065.5	9942.44	0	0	0	3.68e-08	0.000428982
4079371	Hs.651261	1974	EIF4A2	1,44	9530.28	12408.5	0	0	0	7.15e-07	0.000201493	Eukaryotic translation initiation factor 4A, isoform 2	||EIF4F||BM-010||DDX2B||EIF4A2||eukaryotic translation initiation factor 4A, isoform 2||	molecular function|ATP binding|IEA|GO:0005524|GOA/IPI|na//molecular function|ATP-dependent helicase activity|IEA|GO:0008026|GOA/IPI|na//molecular function|DNA binding|IEA|GO:0003677|GOA/IPI|na//molecular function|RNA binding|IEA|GO:0003723|GOA/IPI|na//cellular component|eukaryotic translation initiation factor 4F complex|TAS|GO:0016281|GOA/IPI|8521730//molecular function|hydrolase activity|IEA|GO…	ATP binding|ATP-dependent helicase activity|DNA binding|RNA binding|eukaryotic translation initiation factor 4F complex|hydrolase activity|protein biosynthesis|regulation of translational initiation|translation initiation factor activity
4080313	Hs.4082	3964	LGALS8	1,28	1237.93	1678.86	1	0	0	3.88e-06	0.00114556	Lectin, galactoside-binding, soluble, 8 (galectin 8)	||PCTA1||LGALS8||PROSTATE CARCINOMA TUMOR ANTIGEN 1||Lectin, galactoside-binding, soluble, 8 (galectin 8)||	cellular component|extracellular space|TAS|GO:0005615|GOA/IPI|8692978//molecular function|sugar binding|IEA|GO:0005529|GOA/IPI|8692978//molecular function|sugar binding|TAS|GO:0005529|GOA/IPI|8692978	extracellular space|sugar binding|sugar binding
4109718	Hs.236828	56897	WRNIP1	0,77	2472.29	2057.39	0	0	1	9.44e-05	0.000689767	Werner helicase interacting protein 1	||WRNIP1||WHIP||WERNER HELICASE-INTERACTING PROTEIN 1||Werner helicase interacting protein 1||	molecular function|ATP binding|IEA|GO:0005524|GOA/IPI|na//molecular function|DNA binding|IEA|GO:0003677|GOA/IPI|na//biological process|DNA repair|IEA|GO:0006281|GOA/IPI|na//biological process|DNA replication|IEA|GO:0006260|GOA/IPI|na//cellular component|DNA replication factor C complex|IEA|GO:0005663|GOA/IPI|na//molecular function|helicase activity|IEA|GO:0004386|GOA/IPI|na//molecular function|nu…	ATP binding|DNA binding|DNA repair|DNA replication|DNA replication factor C complex|helicase activity|nucleoside-triphosphatase activity|nucleotide binding
4120563	Hs.259559	79611	FLJ21963	0,75	1279.65	925.312	0	0	0	1.42e-07	0.000960175	FLJ21963 protein	||FLJ21963||FLJ21963 protein||	biological process|fatty acid metabolism|IEA|GO:0006631|GOA/IPI|na//molecular function|ligase activity|IEA|GO:0016874|GOA/IPI|na//biological process|lipid metabolism|IEA|GO:0006629|GOA/IPI|na//biological process|metabolism|IEA|GO:0008152|GOA/IPI|na	fatty acid metabolism|ligase activity|lipid metabolism|metabolism
4123289	Data not found			1,68	1886.54	3315.57	0	0	0	0	6.92e-11
4125951	Hs.632581	10227	TETRAN	1,37	1469.44	2576.2	0	0	0	3.29e-09	0.000485074	Tetracycline transporter-like protein	||TETRAN||Tetracycline transporter-like protein||	cellular component|integral to membrane|TAS|GO:0016021|GOA/IPI|8353488//molecular function|tetracycline transporter activity|TAS|GO:0008493|GOA/IPI|8353488//biological process|transport|TAS|GO:0006810|GOA/IPI|8353488//molecular function|transporter activity|IEA|GO:0005215|GOA/IPI|na	integral to membrane|tetracycline transporter activity|transport|transporter activity
4127796	Data not found		VPS26B*	1,77	1174.3	2762.21	0	0	0	0	1.22e-07
4127835	Hs.19193	400043	LOC400043	1,53	606.312	1186.06	1	0	0	4.24e-14	2.63e-06	Hypothetical gene supported by BC009385	||LOC400043||hypothetical gene supported by BC009385||
4127896	Data not found			0,77	854.769	666.267	0	0	0	1.46e-06	1.02e-05
4129089	Data not found			1,53	1020.47	1131.38	0	0	0	8.82e-14	2.59e-06
4129191	Hs.511316	2553	GABPB2	0,61	1317.04	467.125	0	0	0	0	1.6e-06	GA binding protein transcription factor, beta subunit 2	||E4TF1-47||NRF2G1||NRF2G2||NRF2B2||GABPB1||GABP-BETA||GABPB2||NRF2B1||BABPB2||GABP-GAMMA||E4TF1-53||E4TF1B||nuclear respiratory factor-2 subunit beta||NUCLEAR RESPIRATORY FACTOR 2, BETA SUBUNIT 1||NUCLEAR RESPIRATORY FACTOR 2, GAMMA SUBUNIT 1||GA-BINDING PROTEIN TRANSCRIPTION FACTOR, BETA SUBUNIT 2||NUCLEAR RESPIRATORY FACTOR 2, GAMMA SUBUNIT 2||NUCLEAR RESPIRATORY FACTOR 2, BETA SUBUNIT 2||ADEN…	molecular function|colocalizes_with protein binding|IPI|GO:0005515|GOA/IPI|10675337//cellular component|nucleus|TAS|GO:0005634|GOA/IPI|9016666//biological process|regulation of transcription from RNA polymerase II promoter|TAS|GO:0006357|GOA/IPI|8441384//biological process|transcription|IEA|GO:0006350|GOA/IPI|na//molecular function|transcription factor activity|TAS|GO:0003700|GOA/IPI|8441384	colocalizes_with protein binding|nucleus|regulation of transcription from RNA polymerase II promoter|transcription|transcription factor activity
4130804	Data not found			0,69	3236.28	2225.71	0	0	0	6.26e-07	4.53e-05
4130844	Data not found			1,34	2138.56	2347.94	0	0	0	0.000194772	0.000592846
4131408	Hs.25363	5664	PSEN2	1,35	1310.08	1352.07	1	0	0	7.03e-09	0.000111141	Presenilin 2 (Alzheimer disease 4)	||PSEN2||PS2||STM2 CARDIOMYOPATHY, DILATED, 1V||presenilin 2 (Alzheimer disease 4)||	cellular component|Golgi apparatus|IEA|GO:0005794|GOA/IPI|na//biological process|Notch receptor processing|TAS|GO:0007220|GOA/IPI|15274632//biological process|amyloid precursor protein catabolism|TAS|GO:0042987|GOA/IPI|15274632//biological process|apoptotic program|TAS|GO:0008632|GOA/IPI|8939861//biological process|chromosome organization and biogenesis (sensu Eukaryota)|TAS|GO:0007001|GOA/IPI|98…	Golgi apparatus|Notch receptor processing|amyloid precursor protein catabolism|apoptotic program|chromosome organization and biogenesis (sensu Eukaryota)|chromosome segregation|endoplasmic reticulum|integral to membrane|integral to nuclear inner membrane|integral to plasma membrane|intracellular signaling cascade|kinetochore|membrane|membrane protein ectodomain proteolysis|positive regulation of …
4133583	Hs.487561	3382	ICA1	1,41	1949.75	3572	0	0	0	1.9e-09	0.00032845	Islet cell autoantigen 1, 69kDa	||ICA69||ICA1||ISLET CELL AUTOANTIGEN, 69-KD||islet cell autoantigen 1, 69kDa||	cellular component|Golgi membrane|IDA|GO:0000139|GOA/IPI|12682071//cellular component|cytosol|ISS|GO:0005829|GOA/IPI|na//cellular component|membrane|IEA|GO:0016020|GOA/IPI|na//molecular function|molecular function unknown|ND|GO:0005554|GOA/IPI|na//biological process|neurotransmitter transport|IEA|GO:0006836|GOA/IPI|na//biological process|regulation of neurotransmitter secretion|ISS|GO:0046928|GOA…	Golgi membrane|cytosol|membrane|molecular function unknown|neurotransmitter transport|regulation of neurotransmitter secretion|secretory granule membrane|synaptic vesicle membrane
4136178	Hs.415342	22980	TCF25	0,54	1721.81	1180.64	0	0	0	5.7e-13	2.74e-07	Transcription factor 25 (basic helix-loop-helix)	||TCF25||KIAA1049 protein||Transcription factor 25 (basic helix-loop-helix)||	molecular function|binding|IEA|GO:0005488|GOA/IPI|na	binding
4136767	Hs.548091	25819	CCRN4L	1,37	1112.89	1523.73	1	0	0	1.21e-05	0.000337859	CCR4 carbon catabolite repression 4-like (S. cerevisiae)	||CCR4L||CCRN4L||NOCTURNIN, XENOPUS, HOMOLOG OF||CCR4, S. CEREVISIAE, HOMOLOG OF||CCR4 carbon catabolite repression 4-like (S. cerevisiae)||	cellular component|nucleus|TAS|GO:0005634|GOA/IPI|10521507//biological process|rhythmic process|IEA|GO:0048511|GOA/IPI|na//molecular function|transcription factor activity|TAS|GO:0003700|GOA/IPI|10521507//biological process|transcription from RNA polymerase II promoter|TAS|GO:0006366|GOA/IPI|10521507	nucleus|rhythmic process|transcription factor activity|transcription from RNA polymerase II promoter
4248708	Hs.371249	5764	PTN	0,75	1224.15	561	0	0	0	4.17e-05	0.00015959	Pleiotrophin (heparin binding growth factor 8, neurite growth-promoting factor 1)	||NEGF1||PTN||HBGF8||NEURITE OUTGROWTH-PROMOTING FACTOR, HEPARIN-BINDING||HEPARIN-BINDING GROWTH FACTOR 8||Pleiotrophin (heparin binding growth factor 8, neurite growth-promoting factor 1)||	biological process|cell proliferation|IEA|GO:0008283|GOA/IPI|na//molecular function|cytokine activity|NR|GO:0005125|GOA/IPI|na//cellular component|extracellular space|TAS|GO:0005615|GOA/IPI|10706604//molecular function|growth factor activity|NR|GO:0008083|GOA/IPI|na//molecular function|heparin binding|NR|GO:0008201|GOA/IPI|na//biological process|neurogenesis|TAS|GO:0007399|GOA/IPI|2270483//biolog…	cell proliferation|cytokine activity|extracellular space|growth factor activity|heparin binding|neurogenesis|positive regulation of cell proliferation|protein phosphatase inhibitor activity|regulation of cell cycle|transmembrane receptor protein tyrosine phosphatase signaling pathway
4249034	Hs.632428	80143	SIKE	0,61	3279.88	1474.88	0	0	0	9.21e-14	2.53e-07	Suppressor of IKK epsilon	||SIKE||hypothetical protein FLJ21168||Suppressor of IKK epsilon||
4250950	Data not found			21,09	929.8	23446.5	0	0	0	0	0
4251222	Hs.529517	4057	LTF	2,93	595.05	1509.56	0	0	0	0	0.00834105	Lactotransferrin	||Lactotransferrin||LACTOFERRIN||LTF||	biological process|defense response to bacteria|IEA|GO:0042742|GOA/IPI|na//cellular component|extracellular space|NR|GO:0005615|GOA/IPI|na//molecular function|ferric iron binding|IEA|GO:0008199|GOA/IPI|na//biological process|humoral immune response|TAS|GO:0006959|GOA/IPI|9770539//biological process|iron ion homeostasis|IEA|GO:0006879|GOA/IPI|na//biological process|iron ion transport|NR|GO:0006826…	defense response to bacteria|extracellular space|ferric iron binding|humoral immune response|iron ion homeostasis|iron ion transport|serine-type endopeptidase activity|transport
4272702	Hs.593382	10618	TGOLN2	0,71	11923	9648.94	0	0	0	1.77e-07	1.87e-05	Trans-golgi network protein 2	||TGN46||TGOLN2||TGN38||Trans-golgi network protein 2||TRANS-GOLGI NETWORK PROTEIN, 46-KD||TRANS-GOLGI NETWORK PROTEIN, 38-KD, RAT, HOMOLOG OF||	cellular component|Golgi trans face|TAS|GO:0005802|GOA/IPI|9422759//cellular component|integral to membrane|IEA|GO:0016021|GOA/IPI|na//cellular component|transport vesicle|TAS|GO:0030133|GOA/IPI|9422759	Golgi trans face|integral to membrane|transport vesicle
4275837	Hs.495960	10159	ATP6AP2	1,31	4616.58	6288.06	0	0	0	3.65e-08	0.000347066	ATPase, H+ transporting, lysosomal accessory protein 2	||ATP6AP2||ATPase, H+ transporting, lysosomal accessory protein 2||
4276489	Hs.211914	374291	NDUFS7	1,32	3057.44	3984	0	0	0	4.84e-08	0.000213107	NADH dehydrogenase (ubiquinone) Fe-S protein 7, 20kDa (NADH-coenzyme Q reductase)	||NDUFS7||PSST||NADH-COENZYME Q REDUCTASE, 20-KD||NADH-UBIQUINONE OXIDOREDUCTASE Fe-S PROTEIN 7||COMPLEX I, MITOCHONDRIAL RESPIRATORY CHAIN, 20-KD SUBUNIT||NADH dehydrogenase (ubiquinone) Fe-S protein 7, 20kDa (NADH-coenzyme Q reductase)||	molecular function|NADH dehydrogenase (ubiquinone) activity|IEA|GO:0008137|GOA/IPI|na//molecular function|NADH dehydrogenase activity|IEA|GO:0003954|GOA/IPI|na//biological process|mitochondrial electron transport, NADH to ubiquinone|IEA|GO:0006120|GOA/IPI|8938450//biological process|mitochondrial electron transport, NADH to ubiquinone|NAS|GO:0006120|GOA/IPI|8938450//cellular component|mitochondri…	NADH dehydrogenase (ubiquinone) activity|NADH dehydrogenase activity|mitochondrial electron transport, NADH to ubiquinone|mitochondrial electron transport, NADH to ubiquinone|mitochondrion|oxidoreductase activity
4278329	Hs.232375	38	ACAT1	1,90	1844.24	45577.8	0	0	0	0	0.000105169	Acetyl-Coenzyme A acetyltransferase 1 (acetoacetyl Coenzyme A thiolase)	||MAT||THIL||ACAT1||T2||2.3.1.9||ACETOACETYL-CoA THIOLASE, MITOCHONDRIAL||MITOCHONDRIAL ACETOACETYL-CoA THIOLASE||ACETYL-CoA ACETYLTRANSFERASE 1||acetyl-Coenzyme A acetyltransferase 1 precursor||acetyl-Coenzyme A acetyltransferase 1 (acetoacetyl Coenzyme A thiolase)||	molecular function|acetyl-CoA C-acetyltransferase activity|TAS|GO:0003985|GOA/IPI|1979337//molecular function|acyltransferase activity|IEA|GO:0008415|GOA/IPI|na//cellular component|mitochondrion|TAS|GO:0005739|GOA/IPI|1715688//molecular function|transferase activity|IEA|GO:0016740|GOA/IPI|na	acetyl-CoA C-acetyltransferase activity|acyltransferase activity|mitochondrion|transferase activity
4283814	Hs.502315	8050	PDHX	1,37	1965.71	3280.62	1	0	0	6e-13	4.55e-05	Pyruvate dehydrogenase complex, component X	||E3BP||PDX1||PDHX||pyruvate dehydrogenase complex, component X||PYRUVATE DEHYDROGENASE COMPLEX, LIPOYL-CONTAINING COMPONENT X||PYRUVATE DEHYDROGENASE COMPLEX, E3-BINDING PROTEIN SUBUNIT||	molecular function|acyltransferase activity|IEA|GO:0008415|GOA/IPI|na//molecular function|electron transporter activity|NR|GO:0005489|GOA/IPI|na//biological process|metabolism|IEA|GO:0008152|GOA/IPI|na//cellular component|mitochondrion|IEA|GO:0005739|GOA/IPI|na//molecular function|protein binding|IEA|GO:0005515|GOA/IPI|na//cellular component|pyruvate dehydrogenase complex (sensu Eukaryota)|TAS|GO…	acyltransferase activity|electron transporter activity|metabolism|mitochondrion|protein binding|pyruvate dehydrogenase complex (sensu Eukaryota)
4286625	Hs.26745	51259	MGC13379	0,77	2417.33	1413.93	0	0	0	0.0013262	0.0013262	HSPC244	||HSPC244||MGC13379||
4287267	Hs.344400	10200	MPHOSPH6	1,51	3652.31	4953.44	0	0	0	4.41e-08	4.21e-06	M-phase phosphoprotein 6	||MPP6||MPHOSPH6||M-phase phosphoprotein 6||	biological process|M phase of mitotic cell cycle|TAS|GO:0000087|GOA/IPI|8885239//cellular component|nucleus|IEA|GO:0005634|GOA/IPI|na//biological process|regulation of cell cycle|TAS|GO:0000074|GOA/IPI|8885239	M phase of mitotic cell cycle|nucleus|regulation of cell cycle
4291158	Hs.101337	7352	UCP3	1,33	2007.73	2999.71	0	0	0	8.99e-08	0.000349876	Uncoupling protein 3 (mitochondrial, proton carrier)	||UCP3||Uncoupling protein 3 (mitochondrial, proton carrier)||	molecular function|binding|IEA|GO:0005488|GOA/IPI|na//biological process|generation of precursor metabolites and energy|NR|GO:0006091|GOA/IPI|na//cellular component|integral to membrane|IEA|GO:0016021|GOA/IPI|na//biological process|lipid metabolism|TAS|GO:0006629|GOA/IPI|10935638//cellular component|membrane fraction|NR|GO:0005624|GOA/IPI|na//cellular component|mitochondrial inner membrane|TAS|GO…	binding|generation of precursor metabolites and energy|integral to membrane|lipid metabolism|membrane fraction|mitochondrial inner membrane|mitochondrial transport|mitochondrion|proton transport|respiratory gaseous exchange|transport|transporter activity
4291796	Hs.642877	378938	MALAT1	1,50	1696.45	2088.29	0	0	0	2.61e-05	0.000348336	Metastasis associated lung adenocarcinoma transcript 1 (non-coding RNA)	||MALAT1||ALPHA GENE||PRO1073 ALPHA/TFEB FUSION GENE||METASTASIS-ASSOCIATED LUNG ADENOCARCINOMA TRANSCRIPT 1||metastasis associated lung adenocarcinoma transcript 1 (non-coding RNA)||
4291828	Hs.631558	7138	TNNT1	1,43	4253.88	4951.75	0	0	0	1.8e-09	0.000142037	Troponin T type 1 (skeletal, slow)	||TNNT1||troponin T1, skeletal, slow||Troponin T type 1 (skeletal, slow)||	biological process|muscle development|IEA|GO:0007517|GOA/IPI|na//biological process|regulation of muscle contraction|TAS|GO:0006937|GOA/IPI|8135831//molecular function|tropomyosin binding|TAS|GO:0005523|GOA/IPI|8135831	muscle development|regulation of muscle contraction|tropomyosin binding
4293359	Hs.631558	7138	TNNT1	1,96	1931.2	2813.18	0	0	0	0	8.71e-10	Troponin T type 1 (skeletal, slow)	||TNNT1||troponin T1, skeletal, slow||Troponin T type 1 (skeletal, slow)||	biological process|muscle development|IEA|GO:0007517|GOA/IPI|na//biological process|regulation of muscle contraction|TAS|GO:0006937|GOA/IPI|8135831//molecular function|tropomyosin binding|TAS|GO:0005523|GOA/IPI|8135831	muscle development|regulation of muscle contraction|tropomyosin binding
4295177	Hs.476415	26060	APPL	1,29	2671.85	3973.21	0	0	0	0.000245754	0.00147485	Adaptor protein containing pH domain, PTB domain and leucine zipper motif 1	||APPL1||APPL||DIP13-ALPHA||AKT2 INTERACTOR||adaptor protein containing pH domain, PTB domain and leucine zipper motif 1||ADAPTOR PROTEIN CONTAINING PH DOMAIN, PTB DOMAIN, AND LEUCINE ZIPPER MOTIF 1||	biological process|cell cycle|IEA|GO:0007049|GOA/IPI|na//biological process|cell proliferation|IDA|GO:0008283|GOA/IPI|15016378//cellular component|colocalizes_with NuRD complex|IPI|GO:0016581|GOA/IPI|15016378//cellular component|cytoplasm|TAS|GO:0005737|GOA/IPI|10490823//cellular component|endosome membrane|IDA|GO:0010008|GOA/IPI|15016378//cellular component|membrane|IEA|GO:0016020|GOA/IPI|na//ce…	cell cycle|cell proliferation|colocalizes_with NuRD complex|cytoplasm|endosome membrane|membrane|nucleus|protein binding|signal transduction
4295635	Hs.418123	1514	CTSL	0,61	4049.45	2847.17	0	1	0	2.22e-16	6.25e-10	Cathepsin L	||MEP||3.4.22.15||OTTHUMP00000063566||CTSL||CATL||cathepsin L||major excreted protein||cathepsin L preproprotein||	molecular function|cathepsin L activity|TAS|GO:0004217|GOA/IPI|8419312//cellular component|extracellular region|NAS|GO:0005576|GOA/IPI|14718574//cellular component|lysosome|NAS|GO:0005764|GOA/IPI|na//biological process|proteolysis and peptidolysis|IEA|GO:0006508|GOA/IPI|na	cathepsin L activity|extracellular region|lysosome|proteolysis and peptidolysis
4295801	Hs.99949	5304	PIP	13.83	1652.89	23801.2	1	0	0	0	0	Prolactin-induced protein	||GCDFP-15||PIP||PROLACTIN-INDUCIBLE PROTEIN||Prolactin-induced protein||GROSS CYSTIC DISEASE FLUID PROTEIN||	molecular function|actin binding|NAS|GO:0003779|GOA/IPI|2013294//biological process|biological process unknown|ND|GO:0000004|GOA/IPI|na//cellular component|extracellular region|NAS|GO:0005576|GOA/IPI|na	actin binding|biological process unknown|extracellular region
4295984	Hs.132902	10486	CAP2	1,39	1762.56	2035.43	0	0	0	3.01e-10	0.000467141	CAP, adenylate cyclase-associated protein, 2 (yeast)	||CAP2||CAP, adenylate cyclase-associated protein, 2 (yeast)||	biological process|adenylate cyclase activation|TAS|GO:0007190|GOA/IPI|7962207//biological process|establishment and/or maintenance of cell polarity|TAS|GO:0007163|GOA/IPI|7962207//cellular component|membrane|IEA|GO:0016020|GOA/IPI|na//biological process|signal transduction|TAS|GO:0007165|GOA/IPI|7962207	adenylate cyclase activation|establishment and/or maintenance of cell polarity|membrane|signal transduction
4297902	Hs.29595	11230	PRAF2	1,27	1342.94	1808	0	0	0	3.81e-07	0.000782087	PRA1 domain family, member 2	||PRAF2||PRA1 domain family, member 2||	biological process|L-glutamate transport|ISS|GO:0015813|GOA/IPI|na//cellular component|integral to membrane|ISS|GO:0016021|GOA/IPI|na//molecular function|protein binding|ISS|GO:0005515|GOA/IPI|na	L-glutamate transport|integral to membrane|protein binding
4299302	Hs.1573	8200	GDF5	0,75	3236.86	1678.13	0	0	1	5.11e-07	0.000151804	Growth differentiation factor 5 (cartilage-derived morphogenetic protein-1)	||CDMP1||LAP4||GDF5||GROWTH/DIFFERENTIATION FACTOR 5||LIPOPOLYSACCHARIDE-ASSOCIATED PROTEIN 4||LPS-ASSOCIATED PROTEIN 4||CARTILAGE-DERIVED MORPHOGENETIC PROTEIN 1||Growth differentiation factor 5 (cartilage-derived morphogenetic protein-1)||	biological process|cell-cell signaling|TAS|GO:0007267|GOA/IPI|8589725//molecular function|cytokine activity|IEA|GO:0005125|GOA/IPI|na//biological process|growth|IEA|GO:0040007|GOA/IPI|na//molecular function|growth factor activity|TAS|GO:0008083|GOA/IPI|8589725//molecular function|protein binding|TAS|GO:0005515|GOA/IPI|9288098//biological process|transforming growth factor beta receptor signaling …	cell-cell signaling|cytokine activity|growth|growth factor activity|protein binding|transforming growth factor beta receptor signaling pathway
4299337	Data not found			1,50	1950.85	3079.31	0	0	0	4.59e-13	1.27e-06
4303775	Hs.585896	79939	SLC35E1	1,37	4627.43	6343.79	1	0	0	0	2.49e-05	Solute carrier family 35, member E1	||SLC35E1||solute carrier family 35, member E1||	cellular component|integral to membrane|IEA|GO:0016021|GOA/IPI|na//biological process|transport|IEA|GO:0006810|GOA/IPI|na	integral to membrane|transport
4333310	Hs.28988	2745	GLRX	1,63	976.8	1931.36	0	0	0	4.04e-08	2.44e-07	Glutaredoxin (thioltransferase)	||GLRX||GRX1||Glutaredoxin (thioltransferase)||	biological process|cell redox homeostasis|IEA|GO:0045454|GOA/IPI|na//biological process|electron transport|IEA|GO:0006118|GOA/IPI|na//molecular function|electron transporter activity|IEA|GO:0005489|GOA/IPI|na//molecular function|glutathione disulfide oxidoreductase activity|TAS|GO:0015038|GOA/IPI|7851394//biological process|transport|IEA|GO:0006810|GOA/IPI|na	cell redox homeostasis|electron transport|electron transporter activity|glutathione disulfide oxidoreductase activity|transport
4333615	Hs.279836	29099	COMMD9	1,85	1940.06	4080.07	1	0	0	0	6.6e-10	COMM domain containing 9	||COMMD9||COMM domain containing 9||
